# Supplementary material for: Construction and application of SARS-CoV-2 protein ontology (CoVPO)
Source: PLoS One. 2025 May 12;20(5):e0317589. doi: 10.1371/journal.pone.0317589 (PMC12068588; doi:10.1371/journal.pone.0317589)
Supplement: S1 File — This file provides the constructed ontology used in the study. (OWL) [file pone.0317589.s001.owl]

<?xml version="1.0"?>
<rdf:RDF xmlns="http://purl.org/dc/terms/"
     xml:base="http://purl.org/dc/terms/"
     xmlns:dc="http://purl.org/dc/elements/1.1/"
     xmlns:efo="http://www.ebi.ac.uk/efo/"
     xmlns:obo="http://purl.obolibrary.org/obo/"
     xmlns:owl="http://www.w3.org/2002/07/owl#"
     xmlns:rdf="http://www.w3.org/1999/02/22-rdf-syntax-ns#"
     xmlns:xml="http://www.w3.org/XML/1998/namespace"
     xmlns:xsd="http://www.w3.org/2001/XMLSchema#"
     xmlns:rdfs="http://www.w3.org/2000/01/rdf-schema#"
     xmlns:skos="http://www.w3.org/2004/02/skos/core#"
     xmlns:covid="https://bio.scai.fraunhofer.de/ontology/covid#"
     xmlns:oboInOwl="http://www.geneontology.org/formats/oboInOwl#"
     xmlns:oboInOwl1="https://bio.scai.fraunhofer.de/ontology/covid#oboInOwl:"
     xmlns:oboInOwl2="http://ontofox.hegroup.org/vkdjgd5o.owl#oboInOwl:"
     xmlns:SARS-CoV-2-Protein-ontology="http://www.semanticweb.org/SARS-CoV-2-Protein-ontology#">
    <owl:Ontology rdf:about="http://www.semanticweb.org/SARS-CoV-2-Protein-ontology">
        <dc:creator>Aaron Nkhata</dc:creator>
        <license>https://creativecommons.org/licenses/by/4.0/</license>
        <rdfs:comment>The SARS-CoV-2 Protein Ontology contains concepts, terms, and synonyms relating to SARS-COV-2 Proteins that have been gathered from a wide range of sources, including websites and literature. The SARS-CoV-2 ontology is designed to be utilized for both text mining and the semantic fusion of multiple SARS-CoV-2 resources.</rdfs:comment>
    </owl:Ontology>
    


    <!-- 
    ///////////////////////////////////////////////////////////////////////////////////////
    //
    // Annotation properties
    //
    ///////////////////////////////////////////////////////////////////////////////////////
     -->

    


    <!-- http://ontofox.hegroup.org/vkdjgd5o.owl#oboInOwl:hasDefinition -->

    <owl:AnnotationProperty rdf:about="http://ontofox.hegroup.org/vkdjgd5o.owl#oboInOwl:hasDefinition"/>
    


    <!-- http://purl.obolibrary.org/obo/BFO_0000179 -->

    <owl:AnnotationProperty rdf:about="http://purl.obolibrary.org/obo/BFO_0000179">
        <obo:IAO_0000232 xml:lang="en">Really of interest to developers only</obo:IAO_0000232>
        <rdfs:label xml:lang="en">BFO OWL specification label</rdfs:label>
        <skos:definition xml:lang="en">Relates an entity in the ontology to the name of the variable that is used to represent it in the code that generates the BFO OWL file from the lispy specification.</skos:definition>
        <rdfs:subPropertyOf rdf:resource="http://www.w3.org/2000/01/rdf-schema#label"/>
    </owl:AnnotationProperty>
    


    <!-- http://purl.obolibrary.org/obo/BFO_0000180 -->

    <owl:AnnotationProperty rdf:about="http://purl.obolibrary.org/obo/BFO_0000180">
        <obo:IAO_0000119>Person:Alan Ruttenberg</obo:IAO_0000119>
        <obo:IAO_0000232 xml:lang="en">Really of interest to developers only</obo:IAO_0000232>
        <rdfs:label xml:lang="en">BFO CLIF specification label</rdfs:label>
        <skos:definition xml:lang="en">Relates an entity in the ontology to the term that is used to represent it in the the CLIF specification of BFO2</skos:definition>
        <rdfs:subPropertyOf rdf:resource="http://www.w3.org/2000/01/rdf-schema#label"/>
    </owl:AnnotationProperty>
    


    <!-- http://purl.obolibrary.org/obo/IAO_0000111 -->

    <owl:AnnotationProperty rdf:about="http://purl.obolibrary.org/obo/IAO_0000111">
        <obo:IAO_0000111>editor preferred label</obo:IAO_0000111>
        <obo:IAO_0000111 xml:lang="en">editor preferred label</obo:IAO_0000111>
        <obo:IAO_0000111>editor preferred term</obo:IAO_0000111>
        <obo:IAO_0000111 xml:lang="en">editor preferred term</obo:IAO_0000111>
        <obo:IAO_0000111>editor preferred term~editor preferred label</obo:IAO_0000111>
        <obo:IAO_0000114 rdf:resource="http://purl.obolibrary.org/obo/IAO_0000122"/>
        <obo:IAO_0000117 xml:lang="en">PERSON:Daniel Schober</obo:IAO_0000117>
        <obo:IAO_0000119 xml:lang="en">GROUP:OBI:&lt;http://purl.obolibrary.org/obo/obi&gt;</obo:IAO_0000119>
        <obo:IAO_0000412 rdf:resource="http://purl.obolibrary.org/obo/flu.owl"/>
        <rdfs:isDefinedBy rdf:resource="http://purl.obolibrary.org/obo/iao.owl"/>
        <rdfs:label>editor preferred label</rdfs:label>
        <rdfs:label xml:lang="en">editor preferred label</rdfs:label>
        <rdfs:label>editor preferred term</rdfs:label>
        <rdfs:label xml:lang="en">editor preferred term</rdfs:label>
        <rdfs:label>editor preferred term~editor preferred label</rdfs:label>
        <skos:definition xml:lang="en">The concise, meaningful, and human-friendly name for a class or property preferred by the ontology developers. (US-English)</skos:definition>
    </owl:AnnotationProperty>
    


    <!-- http://purl.obolibrary.org/obo/IAO_0000112 -->

    <owl:AnnotationProperty rdf:about="http://purl.obolibrary.org/obo/IAO_0000112">
        <obo:IAO_0000111 xml:lang="en">example</obo:IAO_0000111>
        <obo:IAO_0000111 xml:lang="en">example of usage</obo:IAO_0000111>
        <obo:IAO_0000114 rdf:resource="http://purl.obolibrary.org/obo/IAO_0000122"/>
        <obo:IAO_0000117 xml:lang="en">PERSON:Daniel Schober</obo:IAO_0000117>
        <obo:IAO_0000119 xml:lang="en">GROUP:OBI:&lt;http://purl.obolibrary.org/obo/obi&gt;</obo:IAO_0000119>
        <rdfs:isDefinedBy rdf:resource="http://purl.obolibrary.org/obo/iao.owl"/>
        <rdfs:label>example of usage</rdfs:label>
        <rdfs:label xml:lang="en">example of usage</rdfs:label>
        <skos:definition xml:lang="en">A phrase describing how a class name should be used. May also include other kinds of examples that facilitate immediate understanding of a class semantics, such as widely known prototypical subclasses or instances of the class. Although essential for high level terms, examples for low level terms (e.g., Affymetrix HU133 array) are not</skos:definition>
        <skos:definition xml:lang="en">A phrase describing how a term should be used and/or a citation to a work which uses it. May also include other kinds of examples that facilitate immediate understanding, such as widely know prototypes or instances of a class, or cases where a relation is said to hold.</skos:definition>
    </owl:AnnotationProperty>
    


    <!-- http://purl.obolibrary.org/obo/IAO_0000114 -->

    <owl:AnnotationProperty rdf:about="http://purl.obolibrary.org/obo/IAO_0000114">
        <obo:IAO_0000111 xml:lang="en">has curation status</obo:IAO_0000111>
        <obo:IAO_0000117 xml:lang="en">PERSON:Alan Ruttenberg</obo:IAO_0000117>
        <obo:IAO_0000117 xml:lang="en">PERSON:Bill Bug</obo:IAO_0000117>
        <obo:IAO_0000117 xml:lang="en">PERSON:Melanie Courtot</obo:IAO_0000117>
        <obo:IAO_0000119 xml:lang="en">OBI_0000281</obo:IAO_0000119>
        <rdfs:label>has curation status</rdfs:label>
        <rdfs:label xml:lang="en">has curation status</rdfs:label>
    </owl:AnnotationProperty>
    


    <!-- http://purl.obolibrary.org/obo/IAO_0000116 -->

    <owl:AnnotationProperty rdf:about="http://purl.obolibrary.org/obo/IAO_0000116">
        <obo:IAO_0000111 xml:lang="en">editor note</obo:IAO_0000111>
        <obo:IAO_0000114 rdf:resource="http://purl.obolibrary.org/obo/IAO_0000122"/>
        <obo:IAO_0000117 xml:lang="en">PERSON:Daniel Schober</obo:IAO_0000117>
        <obo:IAO_0000119 xml:lang="en">GROUP:OBI:&lt;http://purl.obfoundry.org/obo/obi&gt;</obo:IAO_0000119>
        <obo:IAO_0000119 xml:lang="en">GROUP:OBI:&lt;http://purl.obofoundry.org/obo/obi&gt;</obo:IAO_0000119>
        <oboInOwl:hasDbXref rdf:datatype="http://www.w3.org/2001/XMLSchema#string">IAO:0000116</oboInOwl:hasDbXref>
        <oboInOwl:hasOBONamespace rdf:datatype="http://www.w3.org/2001/XMLSchema#string">uberon</oboInOwl:hasOBONamespace>
        <oboInOwl:id rdf:datatype="http://www.w3.org/2001/XMLSchema#string">editor_note</oboInOwl:id>
        <oboInOwl:is_metadata_tag rdf:datatype="http://www.w3.org/2001/XMLSchema#integer">1</oboInOwl:is_metadata_tag>
        <oboInOwl:is_metadata_tag rdf:datatype="http://www.w3.org/2001/XMLSchema#boolean">true</oboInOwl:is_metadata_tag>
        <oboInOwl:shorthand rdf:datatype="http://www.w3.org/2001/XMLSchema#string">editor_note</oboInOwl:shorthand>
        <rdfs:isDefinedBy rdf:resource="http://purl.obolibrary.org/obo/iao.owl"/>
        <rdfs:label>editor note</rdfs:label>
        <rdfs:label xml:lang="en">editor note</rdfs:label>
        <rdfs:seeAlso rdf:datatype="http://www.w3.org/2001/XMLSchema#string">IAO:0000116</rdfs:seeAlso>
        <skos:definition xml:lang="en">An administrative note intended for its editor. It may not be included in the publication version of the ontology, so it should contain nothing necessary for end users to understand the ontology.</skos:definition>
    </owl:AnnotationProperty>
    


    <!-- http://purl.obolibrary.org/obo/IAO_0000117 -->

    <owl:AnnotationProperty rdf:about="http://purl.obolibrary.org/obo/IAO_0000117">
        <obo:IAO_0000111 xml:lang="en">definition editor</obo:IAO_0000111>
        <obo:IAO_0000111 xml:lang="en">term editor</obo:IAO_0000111>
        <obo:IAO_0000114 rdf:resource="http://purl.obolibrary.org/obo/IAO_0000122"/>
        <obo:IAO_0000116 xml:lang="en">20110707, MC: label update to term editor and definition modified accordingly. See http://code.google.com/p/information-artifact-ontology/issues/detail?id=115.</obo:IAO_0000116>
        <obo:IAO_0000116 xml:lang="en">20110707, MC: label update to term editor and definition modified accordingly. See https://github.com/information-artifact-ontology/IAO/issues/115.</obo:IAO_0000116>
        <obo:IAO_0000117 xml:lang="en">PERSON:Daniel Schober</obo:IAO_0000117>
        <obo:IAO_0000119 xml:lang="en">GROUP:OBI:&lt;http://purl.obolibrary.org/obo/obi&gt;</obo:IAO_0000119>
        <rdfs:isDefinedBy rdf:resource="http://purl.obolibrary.org/obo/iao.owl"/>
        <rdfs:label>definition editor</rdfs:label>
        <rdfs:label xml:lang="en">definition editor</rdfs:label>
        <rdfs:label>definition_editor</rdfs:label>
        <rdfs:label>term editor</rdfs:label>
        <rdfs:label xml:lang="en">term editor</rdfs:label>
        <skos:definition xml:lang="en">Name of editor entering the definition in the file. The definition editor is a point of contact for information regarding the term. The definition editor may be, but is not always, the author of the definition, which may have been worked upon by several people</skos:definition>
        <skos:definition xml:lang="en">Name of editor entering the term in the file. The term editor is a point of contact for information regarding the term. The term editor may be, but is not always, the author of the definition, which may have been worked upon by several people</skos:definition>
    </owl:AnnotationProperty>
    


    <!-- http://purl.obolibrary.org/obo/IAO_0000119 -->

    <owl:AnnotationProperty rdf:about="http://purl.obolibrary.org/obo/IAO_0000119">
        <obo:IAO_0000111 xml:lang="en">definition source</obo:IAO_0000111>
        <obo:IAO_0000114 rdf:resource="http://purl.obolibrary.org/obo/IAO_0000122"/>
        <obo:IAO_0000117 xml:lang="en">PERSON:Daniel Schober</obo:IAO_0000117>
        <obo:IAO_0000119>Discussion on obo-discuss mailing-list, see http://bit.ly/hgm99w</obo:IAO_0000119>
        <obo:IAO_0000119 xml:lang="en">Discussion on obo-discuss mailing-list, see http://bit.ly/hgm99w</obo:IAO_0000119>
        <obo:IAO_0000119 xml:lang="en">GROUP:OBI:&lt;http://purl.obolibrary.org/obo/obi&gt;</obo:IAO_0000119>
        <rdfs:isDefinedBy rdf:resource="http://purl.obolibrary.org/obo/iao.owl"/>
        <rdfs:label>definition source</rdfs:label>
        <rdfs:label xml:lang="en">definition source</rdfs:label>
        <skos:definition xml:lang="en">Formal citation, e.g. identifier in external database to indicate / attribute source(s) for the definition. Free text indicate / attribute source(s) for the definition. EXAMPLE: Author Name, URI, MeSH Term C04, PUBMED ID, Wiki uri on 31.01.2007</skos:definition>
        <skos:definition xml:lang="en">formal citation, e.g. identifier in external database to indicate / attribute source(s) for the definition. Free text indicate / attribute source(s) for the definition. EXAMPLE: Author Name, URI, MeSH Term C04, PUBMED ID, Wiki uri on 31.01.2007</skos:definition>
    </owl:AnnotationProperty>
    


    <!-- http://purl.obolibrary.org/obo/IAO_0000232 -->

    <owl:AnnotationProperty rdf:about="http://purl.obolibrary.org/obo/IAO_0000232">
        <obo:IAO_0000111 xml:lang="en">curator note</obo:IAO_0000111>
        <obo:IAO_0000114 rdf:resource="http://purl.obolibrary.org/obo/IAO_0000122"/>
        <obo:IAO_0000117 xml:lang="en">PERSON:Alan Ruttenberg</obo:IAO_0000117>
        <oboInOwl:hasDbXref rdf:datatype="http://www.w3.org/2001/XMLSchema#string">IAO:0000232</oboInOwl:hasDbXref>
        <oboInOwl:hasOBONamespace rdf:datatype="http://www.w3.org/2001/XMLSchema#string">uberon</oboInOwl:hasOBONamespace>
        <oboInOwl:id rdf:datatype="http://www.w3.org/2001/XMLSchema#string">curator_notes</oboInOwl:id>
        <oboInOwl:is_metadata_tag rdf:datatype="http://www.w3.org/2001/XMLSchema#integer">1</oboInOwl:is_metadata_tag>
        <oboInOwl:is_metadata_tag rdf:datatype="http://www.w3.org/2001/XMLSchema#boolean">true</oboInOwl:is_metadata_tag>
        <oboInOwl:shorthand rdf:datatype="http://www.w3.org/2001/XMLSchema#string">curator_notes</oboInOwl:shorthand>
        <rdfs:isDefinedBy rdf:resource="http://purl.obolibrary.org/obo/iao.owl"/>
        <rdfs:label>curator note</rdfs:label>
        <rdfs:label xml:lang="en">curator note</rdfs:label>
        <rdfs:label rdf:datatype="http://www.w3.org/2001/XMLSchema#string">curator notes</rdfs:label>
        <skos:definition xml:lang="en">An administrative note of use for a curator but of no use for a user</skos:definition>
    </owl:AnnotationProperty>
    


    <!-- http://purl.obolibrary.org/obo/IAO_0000412 -->

    <owl:AnnotationProperty rdf:about="http://purl.obolibrary.org/obo/IAO_0000412">
        <obo:IAO_0000111 xml:lang="en">imported from</obo:IAO_0000111>
        <obo:IAO_0000114 rdf:resource="http://purl.obolibrary.org/obo/IAO_0000125"/>
        <obo:IAO_0000117 xml:lang="en">PERSON:Alan Ruttenberg</obo:IAO_0000117>
        <obo:IAO_0000117 xml:lang="en">PERSON:Melanie Courtot</obo:IAO_0000117>
        <obo:IAO_0000119 xml:lang="en">GROUP:OBI:&lt;http://purl.obolibrary.org/obo/obi&gt;</obo:IAO_0000119>
        <rdfs:isDefinedBy rdf:resource="http://purl.obolibrary.org/obo/iao.owl"/>
        <rdfs:label>imported from</rdfs:label>
        <rdfs:label xml:lang="en">imported from</rdfs:label>
        <skos:definition xml:lang="en">For external terms/classes, the ontology from which the term was imported</skos:definition>
    </owl:AnnotationProperty>
    


    <!-- http://purl.obolibrary.org/obo/IAO_0000600 -->

    <owl:AnnotationProperty rdf:about="http://purl.obolibrary.org/obo/IAO_0000600">
        <obo:IAO_0000111 xml:lang="en">elucidation</obo:IAO_0000111>
        <obo:IAO_0000117 xml:lang="en">person:Alan Ruttenberg</obo:IAO_0000117>
        <obo:IAO_0000119 xml:lang="en">Person:Barry Smith</obo:IAO_0000119>
        <obo:IAO_0000600 xml:lang="en">Primitive terms in a highest-level ontology such as BFO are terms which are so basic to our understanding of reality that there is no way of defining them in a non-circular fashion. For these, therefore, we can provide only elucidations, supplemented by examples and by axioms</obo:IAO_0000600>
        <rdfs:isDefinedBy rdf:resource="http://purl.obolibrary.org/obo/iao.owl"/>
        <rdfs:label xml:lang="en">elucidation</rdfs:label>
    </owl:AnnotationProperty>
    


    <!-- http://purl.obolibrary.org/obo/IAO_0000601 -->

    <owl:AnnotationProperty rdf:about="http://purl.obolibrary.org/obo/IAO_0000601"/>
    


    <!-- http://purl.obolibrary.org/obo/IAO_0000602 -->

    <owl:AnnotationProperty rdf:about="http://purl.obolibrary.org/obo/IAO_0000602">
        <obo:IAO_0000111 xml:lang="en">has associated axiom(fol)</obo:IAO_0000111>
        <obo:IAO_0000117 xml:lang="en">Person:Alan Ruttenberg</obo:IAO_0000117>
        <obo:IAO_0000119 xml:lang="en">Person:Alan Ruttenberg</obo:IAO_0000119>
        <obo:IAO_0000600 xml:lang="en">An axiom expressed in first order logic using CLIF syntax</obo:IAO_0000600>
        <rdfs:isDefinedBy rdf:resource="http://purl.obolibrary.org/obo/iao.owl"/>
        <rdfs:label xml:lang="en">has associated axiom(fol)</rdfs:label>
    </owl:AnnotationProperty>
    


    <!-- http://purl.obolibrary.org/obo/NCIT_NHC0 -->

    <owl:AnnotationProperty rdf:about="http://purl.obolibrary.org/obo/NCIT_NHC0"/>
    


    <!-- http://purl.obolibrary.org/obo/NCIT_P106 -->

    <owl:AnnotationProperty rdf:about="http://purl.obolibrary.org/obo/NCIT_P106"/>
    


    <!-- http://purl.obolibrary.org/obo/NCIT_P108 -->

    <owl:AnnotationProperty rdf:about="http://purl.obolibrary.org/obo/NCIT_P108"/>
    


    <!-- http://purl.obolibrary.org/obo/NCIT_P207 -->

    <owl:AnnotationProperty rdf:about="http://purl.obolibrary.org/obo/NCIT_P207"/>
    


    <!-- http://purl.obolibrary.org/obo/NCIT_P366 -->

    <owl:AnnotationProperty rdf:about="http://purl.obolibrary.org/obo/NCIT_P366"/>
    


    <!-- http://purl.obolibrary.org/obo/OBI_9991118 -->

    <owl:AnnotationProperty rdf:about="http://purl.obolibrary.org/obo/OBI_9991118"/>
    


    <!-- http://purl.obolibrary.org/obo/def -->

    <owl:AnnotationProperty rdf:about="http://purl.obolibrary.org/obo/def"/>
    


    <!-- http://purl.org/dc/elements/1.1/creator -->

    <owl:AnnotationProperty rdf:about="http://purl.org/dc/elements/1.1/creator">
        <oboInOwl:hasDbXref rdf:resource="http://purl.org/dc/elements/1.1/creator"/>
        <oboInOwl:hasDbXref>http://purl.org/dc/elements/1.1/creator</oboInOwl:hasDbXref>
        <oboInOwl:hasOBONamespace>uberon</oboInOwl:hasOBONamespace>
        <oboInOwl:id>dc-creator</oboInOwl:id>
        <oboInOwl:is_metadata_tag rdf:datatype="http://www.w3.org/2001/XMLSchema#boolean">true</oboInOwl:is_metadata_tag>
        <oboInOwl:shorthand>dc-creator</oboInOwl:shorthand>
        <rdfs:label>creator</rdfs:label>
    </owl:AnnotationProperty>
    


    <!-- http://purl.org/dc/elements/1.1/description -->

    <owl:AnnotationProperty rdf:about="http://purl.org/dc/elements/1.1/description"/>
    


    <!-- http://purl.org/dc/terms/license -->

    <owl:AnnotationProperty rdf:about="http://purl.org/dc/terms/license"/>
    


    <!-- http://www.ebi.ac.uk/efo/definition_citation -->

    <owl:AnnotationProperty rdf:about="http://www.ebi.ac.uk/efo/definition_citation">
        <rdfs:label>definition_citation</rdfs:label>
        <skos:definition>A definition citation is a document, ontology class, person or organization from which the definition of the class is derived. It is used in the same sense as a citation in literature, in that the definition may have been derived from these sources or that this definition is related to these source.</skos:definition>
    </owl:AnnotationProperty>
    


    <!-- http://www.geneontology.org/formats/oboInOwl#created_by -->

    <owl:AnnotationProperty rdf:about="http://www.geneontology.org/formats/oboInOwl#created_by">
        <rdfs:label>created_by</rdfs:label>
        <rdfs:subPropertyOf rdf:resource="http://purl.org/dc/elements/1.1/creator"/>
    </owl:AnnotationProperty>
    


    <!-- http://www.geneontology.org/formats/oboInOwl#hasAlternativeId -->

    <owl:AnnotationProperty rdf:about="http://www.geneontology.org/formats/oboInOwl#hasAlternativeId">
        <rdfs:label>has_alternative_id</rdfs:label>
    </owl:AnnotationProperty>
    


    <!-- http://www.geneontology.org/formats/oboInOwl#hasDbXref -->

    <owl:AnnotationProperty rdf:about="http://www.geneontology.org/formats/oboInOwl#hasDbXref">
        <rdfs:label xml:lang="en">database cross reference</rdfs:label>
        <rdfs:label>database_cross_reference</rdfs:label>
    </owl:AnnotationProperty>
    


    <!-- http://www.geneontology.org/formats/oboInOwl#hasExactSynonym -->

    <owl:AnnotationProperty rdf:about="http://www.geneontology.org/formats/oboInOwl#hasExactSynonym">
        <oboInOwl:hasExactSynonym>FULL_SYN</oboInOwl:hasExactSynonym>
        <oboInOwl:hasExactSynonym>Synonym with Source Data</oboInOwl:hasExactSynonym>
        <rdfs:label>alternative_term</rdfs:label>
        <rdfs:label rdf:datatype="http://www.w3.org/2001/XMLSchema#string">has exact synonym</rdfs:label>
        <rdfs:label>has_exact_synonym</rdfs:label>
        <skos:definition>A property representing a fully qualified synonym, contains the string, term type, source, and an optional source code if appropriate. Each subfield is delineated to facilitate interpretation by software.</skos:definition>
        <skos:definition>An alternative label for a given entity such as a commonly used abbreviation or synonym.</skos:definition>
        <skos:definition>Fully qualified synonym, contains the string, term type, source, and an optional source code if appropriate. Each subfield is deliniated to facilitate interpretation by software.</skos:definition>
    </owl:AnnotationProperty>
    


    <!-- http://www.geneontology.org/formats/oboInOwl#hasNarrowSynonym -->

    <owl:AnnotationProperty rdf:about="http://www.geneontology.org/formats/oboInOwl#hasNarrowSynonym">
        <rdfs:label>has_narrow_synonym</rdfs:label>
    </owl:AnnotationProperty>
    


    <!-- http://www.geneontology.org/formats/oboInOwl#hasOBONamespace -->

    <owl:AnnotationProperty rdf:about="http://www.geneontology.org/formats/oboInOwl#hasOBONamespace">
        <rdfs:comment>disease_ontology</rdfs:comment>
        <rdfs:label>has_obo_namespace</rdfs:label>
    </owl:AnnotationProperty>
    


    <!-- http://www.geneontology.org/formats/oboInOwl#hasRelatedSynonym -->

    <owl:AnnotationProperty rdf:about="http://www.geneontology.org/formats/oboInOwl#hasRelatedSynonym">
        <rdfs:label>has_related_synonym</rdfs:label>
    </owl:AnnotationProperty>
    


    <!-- http://www.geneontology.org/formats/oboInOwl#id -->

    <owl:AnnotationProperty rdf:about="http://www.geneontology.org/formats/oboInOwl#id"/>
    


    <!-- http://www.geneontology.org/formats/oboInOwl#inSubset -->

    <owl:AnnotationProperty rdf:about="http://www.geneontology.org/formats/oboInOwl#inSubset"/>
    


    <!-- http://www.geneontology.org/formats/oboInOwl#is_metadata_tag -->

    <owl:AnnotationProperty rdf:about="http://www.geneontology.org/formats/oboInOwl#is_metadata_tag"/>
    


    <!-- http://www.geneontology.org/formats/oboInOwl#shorthand -->

    <owl:AnnotationProperty rdf:about="http://www.geneontology.org/formats/oboInOwl#shorthand"/>
    


    <!-- http://www.semanticweb.org/SARS-CoV-2-Protein-ontology#hasExactSynonym -->

    <owl:AnnotationProperty rdf:about="http://www.semanticweb.org/SARS-CoV-2-Protein-ontology#hasExactSynonym">
        <rdfs:label>has_exact_synonym</rdfs:label>
    </owl:AnnotationProperty>
    


    <!-- http://www.w3.org/1999/02/22-rdf-syntax-ns#type -->

    <owl:AnnotationProperty rdf:about="http://www.w3.org/1999/02/22-rdf-syntax-ns#type"/>
    


    <!-- http://www.w3.org/2000/01/rdf-schema#label -->

    <owl:AnnotationProperty rdf:about="http://www.w3.org/2000/01/rdf-schema#label">
        <obo:IAO_0000111>label</obo:IAO_0000111>
        <rdfs:label>label</rdfs:label>
        <rdfs:label xml:lang="en">label</rdfs:label>
    </owl:AnnotationProperty>
    


    <!-- http://www.w3.org/2004/02/skos/core#definition -->

    <owl:AnnotationProperty rdf:about="http://www.w3.org/2004/02/skos/core#definition">
        <rdfs:label xml:lang="en">definition</rdfs:label>
        <skos:definition xml:lang="en">A statement or formal explanation of the meaning of a concept.</skos:definition>
    </owl:AnnotationProperty>
    


    <!-- http://www.w3.org/2004/02/skos/core#prefLabel -->

    <owl:AnnotationProperty rdf:about="http://www.w3.org/2004/02/skos/core#prefLabel">
        <rdfs:label xml:lang="en">preferred label</rdfs:label>
        <skos:definition xml:lang="en">The preferred lexical label for a resource, in a given language.</skos:definition>
        <rdfs:subPropertyOf rdf:resource="http://www.w3.org/2000/01/rdf-schema#label"/>
    </owl:AnnotationProperty>
    


    <!-- https://bio.scai.fraunhofer.de/ontology/covid#CommentOnDefinition -->

    <owl:AnnotationProperty rdf:about="https://bio.scai.fraunhofer.de/ontology/covid#CommentOnDefinition"/>
    


    <!-- https://bio.scai.fraunhofer.de/ontology/covid#CommentonDefinition -->

    <owl:AnnotationProperty rdf:about="https://bio.scai.fraunhofer.de/ontology/covid#CommentonDefinition"/>
    


    <!-- https://bio.scai.fraunhofer.de/ontology/covid#CommentonHierarchy -->

    <owl:AnnotationProperty rdf:about="https://bio.scai.fraunhofer.de/ontology/covid#CommentonHierarchy"/>
    


    <!-- https://bio.scai.fraunhofer.de/ontology/covid#fromArticle -->

    <owl:AnnotationProperty rdf:about="https://bio.scai.fraunhofer.de/ontology/covid#fromArticle">
        <dc:description>Concepts are taken from other resources than PubMed</dc:description>
    </owl:AnnotationProperty>
    


    <!-- https://bio.scai.fraunhofer.de/ontology/covid#fromPubMed -->

    <owl:AnnotationProperty rdf:about="https://bio.scai.fraunhofer.de/ontology/covid#fromPubMed">
        <dc:description>Concepts that are taken from PubMed</dc:description>
    </owl:AnnotationProperty>
    


    <!-- https://bio.scai.fraunhofer.de/ontology/covid#oboInOwl:hasDbXRef -->

    <owl:AnnotationProperty rdf:about="https://bio.scai.fraunhofer.de/ontology/covid#oboInOwl:hasDbXRef"/>
    


    <!-- https://bio.scai.fraunhofer.de/ontology/covid#oboInOwl:hasDefinition -->

    <owl:AnnotationProperty rdf:about="https://bio.scai.fraunhofer.de/ontology/covid#oboInOwl:hasDefinition"/>
    


    <!-- https://bio.scai.fraunhofer.de/ontology/covid#oboInOwl:hasExactSynonym -->

    <owl:AnnotationProperty rdf:about="https://bio.scai.fraunhofer.de/ontology/covid#oboInOwl:hasExactSynonym"/>
    


    <!-- https://bio.scai.fraunhofer.de/ontology/covid#oboInOwl:hasRelatedSynonym -->

    <owl:AnnotationProperty rdf:about="https://bio.scai.fraunhofer.de/ontology/covid#oboInOwl:hasRelatedSynonym"/>
    


    <!-- 
    ///////////////////////////////////////////////////////////////////////////////////////
    //
    // Datatypes
    //
    ///////////////////////////////////////////////////////////////////////////////////////
     -->

    


    <!-- http://www.semanticweb.org/SARS-CoV-2-Protein-ontology#interaction_type -->

    <rdfs:Datatype rdf:about="http://www.semanticweb.org/SARS-CoV-2-Protein-ontology#interaction_type"/>
    


    <!-- 
    ///////////////////////////////////////////////////////////////////////////////////////
    //
    // Object Properties
    //
    ///////////////////////////////////////////////////////////////////////////////////////
     -->

    


    <!-- http://www.semanticweb.org/SARS-CoV-2-Protein-ontology#interacts_with -->

    <owl:ObjectProperty rdf:about="http://www.semanticweb.org/SARS-CoV-2-Protein-ontology#interacts_with">
        <rdf:type rdf:resource="http://www.w3.org/2002/07/owl#SymmetricProperty"/>
        <rdfs:seeAlso>http://purl.obolibrary.org/obo/ro/docs/interaction-relations/</rdfs:seeAlso>
        <skos:definition>A relationship that holds between two entities in which the processes executed by the two entities are causally connected.</skos:definition>
    </owl:ObjectProperty>
    


    <!-- http://www.w3.org/2000/01/rdf-schema#subClassOf -->

    <owl:ObjectProperty rdf:about="http://www.w3.org/2000/01/rdf-schema#subClassOf">
        <rdf:type rdf:resource="http://www.w3.org/2002/07/owl#TransitiveProperty"/>
        <obo:IAO_0000412 rdf:resource="http://purl.obolibrary.org/obo/cto.owl"/>
        <obo:IAO_0000412 rdf:resource="http://purl.obolibrary.org/obo/gaz.owl"/>
        <obo:IAO_0000412 rdf:resource="http://purl.obolibrary.org/obo/opmi.owl"/>
    </owl:ObjectProperty>
    


    <!-- https://bio.scai.fraunhofer.de/ontology/COVID_0000161 -->

    <owl:ObjectProperty rdf:about="https://bio.scai.fraunhofer.de/ontology/COVID_0000161">
        <rdfs:label xml:lang="en">isRiskFactorFor</rdfs:label>
    </owl:ObjectProperty>
    


    <!-- https://bio.scai.fraunhofer.de/ontology/COVID_0000302 -->

    <owl:ObjectProperty rdf:about="https://bio.scai.fraunhofer.de/ontology/COVID_0000302">
        <rdfs:label xml:lang="en">isTransmissionProcessFor</rdfs:label>
    </owl:ObjectProperty>
    


    <!-- https://bio.scai.fraunhofer.de/ontology/COVID_0000400 -->

    <owl:ObjectProperty rdf:about="https://bio.scai.fraunhofer.de/ontology/COVID_0000400">
        <rdfs:label xml:lang="en">isClinicalTrialFor</rdfs:label>
    </owl:ObjectProperty>
    


    <!-- https://bio.scai.fraunhofer.de/ontology/COVID_0000403 -->

    <owl:ObjectProperty rdf:about="https://bio.scai.fraunhofer.de/ontology/COVID_0000403">
        <rdfs:label xml:lang="en">isClinicalAspectFor</rdfs:label>
    </owl:ObjectProperty>
    


    <!-- https://bio.scai.fraunhofer.de/ontology/COVID_0000405 -->

    <owl:ObjectProperty rdf:about="https://bio.scai.fraunhofer.de/ontology/COVID_0000405">
        <rdfs:label xml:lang="en">isSignsAndSymptomsFor</rdfs:label>
    </owl:ObjectProperty>
    


    <!-- https://bio.scai.fraunhofer.de/ontology/COVID_0000407 -->

    <owl:ObjectProperty rdf:about="https://bio.scai.fraunhofer.de/ontology/COVID_0000407">
        <rdfs:label xml:lang="en">isModelFor</rdfs:label>
    </owl:ObjectProperty>
    


    <!-- https://bio.scai.fraunhofer.de/ontology/COVID_0000409 -->

    <owl:ObjectProperty rdf:about="https://bio.scai.fraunhofer.de/ontology/COVID_0000409">
        <rdfs:label xml:lang="en">isPreventionAndControlFor</rdfs:label>
    </owl:ObjectProperty>
    


    <!-- https://bio.scai.fraunhofer.de/ontology/COVID_0000411 -->

    <owl:ObjectProperty rdf:about="https://bio.scai.fraunhofer.de/ontology/COVID_0000411">
        <rdfs:label xml:lang="en">isVirologyFor</rdfs:label>
    </owl:ObjectProperty>
    


    <!-- 
    ///////////////////////////////////////////////////////////////////////////////////////
    //
    // Classes
    //
    ///////////////////////////////////////////////////////////////////////////////////////
     -->

    


    <!-- http://purl.obolibrary.org/obo/BFO_0000001 -->

    <owl:Class rdf:about="http://purl.obolibrary.org/obo/BFO_0000001">
        <obo:BFO_0000179>entity</obo:BFO_0000179>
        <obo:BFO_0000180>Entity</obo:BFO_0000180>
        <obo:IAO_0000112 xml:lang="en">Julius Caesar</obo:IAO_0000112>
        <obo:IAO_0000112 xml:lang="en">Verdi’s Requiem</obo:IAO_0000112>
        <obo:IAO_0000112 xml:lang="en">the Second World War</obo:IAO_0000112>
        <obo:IAO_0000112 xml:lang="en">your body mass index</obo:IAO_0000112>
        <obo:IAO_0000116 xml:lang="en">BFO 2 Reference: In all areas of empirical inquiry we encounter general terms of two sorts. First are general terms which refer to universals or types:animaltuberculosissurgical procedurediseaseSecond, are general terms used to refer to groups of entities which instantiate a given universal but do not correspond to the extension of any subuniversal of that universal because there is nothing intrinsic to the entities in question by virtue of which they – and only they – are counted as belonging to the given group. Examples are: animal purchased by the Emperortuberculosis diagnosed on a Wednesdaysurgical procedure performed on a patient from Stockholmperson identified as candidate for clinical trial #2056-555person who is signatory of Form 656-PPVpainting by Leonardo da VinciSuch terms, which represent what are called ‘specializations’ in [81</obo:IAO_0000116>
        <obo:IAO_0000116 xml:lang="en">Entity doesn&apos;t have a closure axiom because the subclasses don&apos;t necessarily exhaust all possibilites. For example Werner Ceusters &apos;portions of reality&apos; include 4 sorts, entities (as BFO construes them), universals, configurations, and relations. It is an open question as to whether entities as construed in BFO will at some point also include these other portions of reality. See, for example, &apos;How to track absolutely everything&apos; at http://www.referent-tracking.com/_RTU/papers/CeustersICbookRevised.pdf</obo:IAO_0000116>
        <obo:IAO_0000412 rdf:resource="http://purl.obolibrary.org/obo/bfo.owl"/>
        <obo:IAO_0000412 rdf:resource="http://purl.obolibrary.org/obo/ero.owl"/>
        <obo:IAO_0000412 rdf:resource="http://purl.obolibrary.org/obo/ogg.owl"/>
        <obo:IAO_0000600 xml:lang="en">An entity is anything that exists or has existed or will exist. (axiom label in BFO2 Reference: [001-001])</obo:IAO_0000600>
        <rdfs:isDefinedBy rdf:resource="http://purl.obolibrary.org/obo/bfo.owl"/>
        <rdfs:label>entity</rdfs:label>
        <rdfs:label xml:lang="en">entity</rdfs:label>
    </owl:Class>
    


    <!-- http://purl.obolibrary.org/obo/BFO_0000002 -->

    <owl:Class rdf:about="http://purl.obolibrary.org/obo/BFO_0000002">
        <rdfs:subClassOf rdf:resource="http://purl.obolibrary.org/obo/BFO_0000001"/>
        <obo:BFO_0000179>continuant</obo:BFO_0000179>
        <obo:BFO_0000180>Continuant</obo:BFO_0000180>
        <obo:IAO_0000116 xml:lang="en">BFO 2 Reference: Continuant entities are entities which can be sliced to yield parts only along the spatial dimension, yielding for example the parts of your table which we call its legs, its top, its nails. ‘My desk stretches from the window to the door. It has spatial parts, and can be sliced (in space) in two. With respect to time, however, a thing is a continuant.’ [60, p. 240</obo:IAO_0000116>
        <obo:IAO_0000116 xml:lang="en">Continuant doesn&apos;t have a closure axiom because the subclasses don&apos;t necessarily exhaust all possibilites. For example, in an expansion involving bringing in some of Ceuster&apos;s other portions of reality, questions are raised as to whether universals are continuants</obo:IAO_0000116>
        <obo:IAO_0000412 rdf:resource="http://purl.obolibrary.org/obo/bfo.owl"/>
        <obo:IAO_0000412 rdf:resource="http://purl.obolibrary.org/obo/ogg.owl"/>
        <obo:IAO_0000600 xml:lang="en">A continuant is an entity that persists, endures, or continues to exist through time while maintaining its identity. (axiom label in BFO2 Reference: [008-002])</obo:IAO_0000600>
        <obo:IAO_0000601 xml:lang="en">if b is a continuant and if, for some t, c has_continuant_part b at t, then c is a continuant. (axiom label in BFO2 Reference: [126-001])</obo:IAO_0000601>
        <obo:IAO_0000601 xml:lang="en">if b is a continuant and if, for some t, cis continuant_part of b at t, then c is a continuant. (axiom label in BFO2 Reference: [009-002])</obo:IAO_0000601>
        <obo:IAO_0000601 xml:lang="en">if b is a material entity, then there is some temporal interval (referred to below as a one-dimensional temporal region) during which b exists. (axiom label in BFO2 Reference: [011-002])</obo:IAO_0000601>
        <obo:IAO_0000602>(forall (x y) (if (and (Continuant x) (exists (t) (continuantPartOfAt y x t))) (Continuant y))) // axiom label in BFO2 CLIF: [009-002]</obo:IAO_0000602>
        <obo:IAO_0000602>(forall (x y) (if (and (Continuant x) (exists (t) (hasContinuantPartOfAt y x t))) (Continuant y))) // axiom label in BFO2 CLIF: [126-001]</obo:IAO_0000602>
        <obo:IAO_0000602>(forall (x) (if (Continuant x) (Entity x))) // axiom label in BFO2 CLIF: [008-002]</obo:IAO_0000602>
        <obo:IAO_0000602>(forall (x) (if (Material Entity x) (exists (t) (and (TemporalRegion t) (existsAt x t))))) // axiom label in BFO2 CLIF: [011-002]</obo:IAO_0000602>
        <rdfs:isDefinedBy rdf:resource="http://purl.obolibrary.org/obo/bfo.owl"/>
        <rdfs:label xml:lang="en">continuant</rdfs:label>
    </owl:Class>
    


    <!-- http://purl.obolibrary.org/obo/BFO_0000004 -->

    <owl:Class rdf:about="http://purl.obolibrary.org/obo/BFO_0000004">
        <rdfs:subClassOf rdf:resource="http://purl.obolibrary.org/obo/BFO_0000002"/>
        <obo:BFO_0000179>ic</obo:BFO_0000179>
        <obo:BFO_0000180>IndependentContinuant</obo:BFO_0000180>
        <obo:IAO_0000112 xml:lang="en">a chair</obo:IAO_0000112>
        <obo:IAO_0000112 xml:lang="en">a heart</obo:IAO_0000112>
        <obo:IAO_0000112 xml:lang="en">a leg</obo:IAO_0000112>
        <obo:IAO_0000112 xml:lang="en">a molecule</obo:IAO_0000112>
        <obo:IAO_0000112 xml:lang="en">a spatial region</obo:IAO_0000112>
        <obo:IAO_0000112 xml:lang="en">an atom</obo:IAO_0000112>
        <obo:IAO_0000112 xml:lang="en">an orchestra.</obo:IAO_0000112>
        <obo:IAO_0000112 xml:lang="en">an organism</obo:IAO_0000112>
        <obo:IAO_0000112 xml:lang="en">the bottom right portion of a human torso</obo:IAO_0000112>
        <obo:IAO_0000112 xml:lang="en">the interior of your mouth</obo:IAO_0000112>
        <obo:IAO_0000412 rdf:resource="http://purl.obolibrary.org/obo/bfo.owl"/>
        <obo:IAO_0000412 rdf:resource="http://purl.obolibrary.org/obo/ogg.owl"/>
        <obo:IAO_0000601 xml:lang="en">For any independent continuant b and any time t there is some spatial region r such that b is located_in r at t. (axiom label in BFO2 Reference: [134-001])</obo:IAO_0000601>
        <obo:IAO_0000601 xml:lang="en">For every independent continuant b and time t during the region of time spanned by its life, there are entities which s-depends_on b during t. (axiom label in BFO2 Reference: [018-002])</obo:IAO_0000601>
        <obo:IAO_0000602>(forall (x t) (if (IndependentContinuant x) (exists (r) (and (SpatialRegion r) (locatedInAt x r t))))) // axiom label in BFO2 CLIF: [134-001]</obo:IAO_0000602>
        <obo:IAO_0000602>(forall (x t) (if (and (IndependentContinuant x) (existsAt x t)) (exists (y) (and (Entity y) (specificallyDependsOnAt y x t))))) // axiom label in BFO2 CLIF: [018-002]</obo:IAO_0000602>
        <obo:IAO_0000602>(iff (IndependentContinuant a) (and (Continuant a) (not (exists (b t) (specificallyDependsOnAt a b t))))) // axiom label in BFO2 CLIF: [017-002]</obo:IAO_0000602>
        <rdfs:isDefinedBy rdf:resource="http://purl.obolibrary.org/obo/bfo.owl"/>
        <rdfs:label xml:lang="en">independent continuant</rdfs:label>
        <skos:definition xml:lang="en">b is an independent continuant = Def. b is a continuant which is such that there is no c and no t such that b s-depends_on c at t. (axiom label in BFO2 Reference: [017-002])</skos:definition>
    </owl:Class>
    


    <!-- http://purl.obolibrary.org/obo/BFO_0000016 -->

    <owl:Class rdf:about="http://purl.obolibrary.org/obo/BFO_0000016">
        <rdfs:subClassOf rdf:resource="http://purl.obolibrary.org/obo/BFO_0000017"/>
        <obo:BFO_0000179>disposition</obo:BFO_0000179>
        <obo:BFO_0000180>Disposition</obo:BFO_0000180>
        <obo:IAO_0000112 xml:lang="en">an atom of element X has the disposition to decay to an atom of element Y</obo:IAO_0000112>
        <obo:IAO_0000112 xml:lang="en">certain people have a predisposition to colon cancer</obo:IAO_0000112>
        <obo:IAO_0000112 xml:lang="en">children are innately disposed to categorize objects in certain ways.</obo:IAO_0000112>
        <obo:IAO_0000112 xml:lang="en">the cell wall is disposed to filter chemicals in endocytosis and exocytosis</obo:IAO_0000112>
        <obo:IAO_0000116 xml:lang="en">BFO 2 Reference: Dispositions exist along a strength continuum. Weaker forms of disposition are realized in only a fraction of triggering cases. These forms occur in a significant number of cases of a similar type.</obo:IAO_0000116>
        <obo:IAO_0000412 rdf:resource="http://purl.obolibrary.org/obo/bfo.owl"/>
        <obo:IAO_0000412 rdf:resource="http://purl.obolibrary.org/obo/mf.owl"/>
        <obo:IAO_0000412 rdf:resource="http://purl.obolibrary.org/obo/ogms.owl"/>
        <obo:IAO_0000600 xml:lang="en">b is a disposition means: b is a realizable entity &amp; b’s bearer is some material entity &amp; b is such that if it ceases to exist, then its bearer is physically changed, &amp; b’s realization occurs when and because this bearer is in some special physical circumstances, &amp; this realization occurs in virtue of the bearer’s physical make-up. (axiom label in BFO2 Reference: [062-002])</obo:IAO_0000600>
        <obo:IAO_0000601 xml:lang="en">If b is a realizable entity then for all t at which b exists, b s-depends_on some material entity at t. (axiom label in BFO2 Reference: [063-002])</obo:IAO_0000601>
        <obo:IAO_0000602>(forall (x t) (if (and (RealizableEntity x) (existsAt x t)) (exists (y) (and (MaterialEntity y) (specificallyDepends x y t))))) // axiom label in BFO2 CLIF: [063-002]</obo:IAO_0000602>
        <obo:IAO_0000602>(forall (x) (if (Disposition x) (and (RealizableEntity x) (exists (y) (and (MaterialEntity y) (bearerOfAt x y t)))))) // axiom label in BFO2 CLIF: [062-002]</obo:IAO_0000602>
        <rdfs:isDefinedBy rdf:resource="http://purl.obolibrary.org/obo/bfo.owl"/>
        <rdfs:label xml:lang="en">disposition</rdfs:label>
    </owl:Class>
    


    <!-- http://purl.obolibrary.org/obo/BFO_0000017 -->

    <owl:Class rdf:about="http://purl.obolibrary.org/obo/BFO_0000017">
        <rdfs:subClassOf rdf:resource="http://purl.obolibrary.org/obo/BFO_0000020"/>
        <obo:BFO_0000179>realizable</obo:BFO_0000179>
        <obo:BFO_0000180>RealizableEntity</obo:BFO_0000180>
        <obo:IAO_0000112 xml:lang="en">the disposition of this piece of metal to conduct electricity.</obo:IAO_0000112>
        <obo:IAO_0000112 xml:lang="en">the disposition of your blood to coagulate</obo:IAO_0000112>
        <obo:IAO_0000112 xml:lang="en">the function of your reproductive organs</obo:IAO_0000112>
        <obo:IAO_0000112 xml:lang="en">the role of being a doctor</obo:IAO_0000112>
        <obo:IAO_0000112 xml:lang="en">the role of this boundary to delineate where Utah and Colorado meet</obo:IAO_0000112>
        <obo:IAO_0000412 rdf:resource="http://purl.obolibrary.org/obo/bfo.owl"/>
        <obo:IAO_0000600 xml:lang="en">To say that b is a realizable entity is to say that b is a specifically dependent continuant that inheres in some independent continuant which is not a spatial region and is of a type instances of which are realized in processes of a correlated type. (axiom label in BFO2 Reference: [058-002])</obo:IAO_0000600>
        <obo:IAO_0000601 xml:lang="en">All realizable dependent continuants have independent continuants that are not spatial regions as their bearers. (axiom label in BFO2 Reference: [060-002])</obo:IAO_0000601>
        <obo:IAO_0000602>(forall (x t) (if (RealizableEntity x) (exists (y) (and (IndependentContinuant y) (not (SpatialRegion y)) (bearerOfAt y x t))))) // axiom label in BFO2 CLIF: [060-002]</obo:IAO_0000602>
        <obo:IAO_0000602>(forall (x) (if (RealizableEntity x) (and (SpecificallyDependentContinuant x) (exists (y) (and (IndependentContinuant y) (not (SpatialRegion y)) (inheresIn x y)))))) // axiom label in BFO2 CLIF: [058-002]</obo:IAO_0000602>
        <rdfs:isDefinedBy rdf:resource="http://purl.obolibrary.org/obo/bfo.owl"/>
        <rdfs:label xml:lang="en">realizable entity</rdfs:label>
    </owl:Class>
    


    <!-- http://purl.obolibrary.org/obo/BFO_0000020 -->

    <owl:Class rdf:about="http://purl.obolibrary.org/obo/BFO_0000020">
        <rdfs:subClassOf rdf:resource="http://purl.obolibrary.org/obo/BFO_0000002"/>
        <obo:BFO_0000179>sdc</obo:BFO_0000179>
        <obo:BFO_0000180>SpecificallyDependentContinuant</obo:BFO_0000180>
        <obo:IAO_0000112 xml:lang="en">Reciprocal specifically dependent continuants: the function of this key to open this lock and the mutually dependent disposition of this lock: to be opened by this key</obo:IAO_0000112>
        <obo:IAO_0000112 xml:lang="en">of one-sided specifically dependent continuants: the mass of this tomato</obo:IAO_0000112>
        <obo:IAO_0000112 xml:lang="en">of relational dependent continuants (multiple bearers): John’s love for Mary, the ownership relation between John and this statue, the relation of authority between John and his subordinates.</obo:IAO_0000112>
        <obo:IAO_0000112 xml:lang="en">the disposition of this fish to decay</obo:IAO_0000112>
        <obo:IAO_0000112 xml:lang="en">the function of this heart: to pump blood</obo:IAO_0000112>
        <obo:IAO_0000112 xml:lang="en">the mutual dependence of proton donors and acceptors in chemical reactions [79</obo:IAO_0000112>
        <obo:IAO_0000112 xml:lang="en">the mutual dependence of the role predator and the role prey as played by two organisms in a given interaction</obo:IAO_0000112>
        <obo:IAO_0000112 xml:lang="en">the pink color of a medium rare piece of grilled filet mignon at its center</obo:IAO_0000112>
        <obo:IAO_0000112 xml:lang="en">the role of being a doctor</obo:IAO_0000112>
        <obo:IAO_0000112 xml:lang="en">the shape of this hole.</obo:IAO_0000112>
        <obo:IAO_0000112 xml:lang="en">the smell of this portion of mozzarella</obo:IAO_0000112>
        <obo:IAO_0000116 xml:lang="en">Specifically dependent continuant doesn&apos;t have a closure axiom because the subclasses don&apos;t necessarily exhaust all possibilites. We&apos;re not sure what else will develop here, but for example there are questions such as what are promises, obligation, etc.</obo:IAO_0000116>
        <obo:IAO_0000412 rdf:resource="http://purl.obolibrary.org/obo/bfo.owl"/>
        <obo:IAO_0000602>(iff (SpecificallyDependentContinuant a) (and (Continuant a) (forall (t) (if (existsAt a t) (exists (b) (and (IndependentContinuant b) (not (SpatialRegion b)) (specificallyDependsOnAt a b t))))))) // axiom label in BFO2 CLIF: [050-003]</obo:IAO_0000602>
        <rdfs:isDefinedBy rdf:resource="http://purl.obolibrary.org/obo/bfo.owl"/>
        <rdfs:label xml:lang="en">specifically dependent continuant</rdfs:label>
        <skos:definition xml:lang="en">b is a specifically dependent continuant = Def. b is a continuant &amp; there is some independent continuant c which is not a spatial region and which is such that b s-depends_on c at every time t during the course of b’s existence. (axiom label in BFO2 Reference: [050-003])</skos:definition>
    </owl:Class>
    


    <!-- http://purl.obolibrary.org/obo/BFO_0000040 -->

    <owl:Class rdf:about="http://purl.obolibrary.org/obo/BFO_0000040">
        <rdfs:subClassOf rdf:resource="http://purl.obolibrary.org/obo/BFO_0000004"/>
        <obo:BFO_0000179>material</obo:BFO_0000179>
        <obo:BFO_0000180>MaterialEntity</obo:BFO_0000180>
        <obo:IAO_0000112 xml:lang="en">a flame</obo:IAO_0000112>
        <obo:IAO_0000112 xml:lang="en">a forest fire</obo:IAO_0000112>
        <obo:IAO_0000112 xml:lang="en">a human being</obo:IAO_0000112>
        <obo:IAO_0000112 xml:lang="en">a hurricane</obo:IAO_0000112>
        <obo:IAO_0000112 xml:lang="en">a photon</obo:IAO_0000112>
        <obo:IAO_0000112 xml:lang="en">a puff of smoke</obo:IAO_0000112>
        <obo:IAO_0000112 xml:lang="en">a sea wave</obo:IAO_0000112>
        <obo:IAO_0000112 xml:lang="en">a tornado</obo:IAO_0000112>
        <obo:IAO_0000112 xml:lang="en">an aggregate of human beings.</obo:IAO_0000112>
        <obo:IAO_0000112 xml:lang="en">an energy wave</obo:IAO_0000112>
        <obo:IAO_0000112 xml:lang="en">an epidemic</obo:IAO_0000112>
        <obo:IAO_0000112 xml:lang="en">the undetached arm of a human being</obo:IAO_0000112>
        <obo:IAO_0000116 xml:lang="en">BFO 2 Reference: Material entities (continuants) can preserve their identity even while gaining and losing material parts. Continuants are contrasted with occurrents, which unfold themselves in successive temporal parts or phases [60</obo:IAO_0000116>
        <obo:IAO_0000116 xml:lang="en">BFO 2 Reference: Object, Fiat Object Part and Object Aggregate are not intended to be exhaustive of Material Entity. Users are invited to propose new subcategories of Material Entity.</obo:IAO_0000116>
        <obo:IAO_0000116 xml:lang="en">BFO 2 Reference: ‘Matter’ is intended to encompass both mass and energy (we will address the ontological treatment of portions of energy in a later version of BFO). A portion of matter is anything that includes elementary particles among its proper or improper parts: quarks and leptons, including electrons, as the smallest particles thus far discovered; baryons (including protons and neutrons) at a higher level of granularity; atoms and molecules at still higher levels, forming the cells, organs, organisms and other material entities studied by biologists, the portions of rock studied by geologists, the fossils studied by paleontologists, and so on.Material entities are three-dimensional entities (entities extended in three spatial dimensions), as contrasted with the processes in which they participate, which are four-dimensional entities (entities extended also along the dimension of time).According to the FMA, material entities may have immaterial entities as parts – including the entities identified below as sites; for example the interior (or ‘lumen’) of your small intestine is a part of your body. BFO 2.0 embodies a decision to follow the FMA here.</obo:IAO_0000116>
        <obo:IAO_0000412 rdf:resource="http://purl.obolibrary.org/obo/bfo.owl"/>
        <obo:IAO_0000412 rdf:resource="http://purl.obolibrary.org/obo/dron.owl"/>
        <obo:IAO_0000412 rdf:resource="http://purl.obolibrary.org/obo/ogg.owl"/>
        <obo:IAO_0000412 rdf:resource="http://purl.obolibrary.org/obo/ogms.owl"/>
        <obo:IAO_0000412 rdf:resource="http://purl.obolibrary.org/obo/pr.owl"/>
        <obo:IAO_0000600 xml:lang="en">A material entity is an independent continuant that has some portion of matter as proper or improper continuant part. (axiom label in BFO2 Reference: [019-002])</obo:IAO_0000600>
        <obo:IAO_0000601 xml:lang="en">Every entity which has a material entity as continuant part is a material entity. (axiom label in BFO2 Reference: [020-002])</obo:IAO_0000601>
        <obo:IAO_0000601 xml:lang="en">every entity of which a material entity is continuant part is also a material entity. (axiom label in BFO2 Reference: [021-002])</obo:IAO_0000601>
        <obo:IAO_0000602>(forall (x) (if (MaterialEntity x) (IndependentContinuant x))) // axiom label in BFO2 CLIF: [019-002]</obo:IAO_0000602>
        <obo:IAO_0000602>(forall (x) (if (and (Entity x) (exists (y t) (and (MaterialEntity y) (continuantPartOfAt x y t)))) (MaterialEntity x))) // axiom label in BFO2 CLIF: [021-002]</obo:IAO_0000602>
        <obo:IAO_0000602>(forall (x) (if (and (Entity x) (exists (y t) (and (MaterialEntity y) (continuantPartOfAt y x t)))) (MaterialEntity x))) // axiom label in BFO2 CLIF: [020-002]</obo:IAO_0000602>
        <oboInOwl:hasOBONamespace>bfo</oboInOwl:hasOBONamespace>
        <oboInOwl:id>BFO:0000040</oboInOwl:id>
        <rdfs:isDefinedBy rdf:resource="http://purl.obolibrary.org/obo/bfo.owl"/>
        <rdfs:label>material entity</rdfs:label>
        <rdfs:label xml:lang="en">material entity</rdfs:label>
    </owl:Class>
    


    <!-- http://purl.obolibrary.org/obo/DOID_0050117 -->

    <owl:Class rdf:about="http://purl.obolibrary.org/obo/DOID_0050117">
        <rdfs:subClassOf rdf:resource="http://purl.obolibrary.org/obo/OGMS_0000031"/>
        <rdfs:subClassOf>
            <owl:Restriction>
                <owl:onProperty rdf:resource="https://bio.scai.fraunhofer.de/ontology/COVID_0000161"/>
                <owl:someValuesFrom rdf:resource="http://purl.obolibrary.org/obo/DOID_0080600"/>
            </owl:Restriction>
        </rdfs:subClassOf>
        <obo:IAO_0000412 rdf:resource="http://purl.obolibrary.org/obo/doid.owl"/>
        <obo:OBI_9991118>infectious disease</obo:OBI_9991118>
        <oboInOwl:hasAlternativeId>DOID:10115</oboInOwl:hasAlternativeId>
        <oboInOwl:hasAlternativeId>DOID:11078</oboInOwl:hasAlternativeId>
        <oboInOwl:hasAlternativeId>DOID:1304</oboInOwl:hasAlternativeId>
        <oboInOwl:hasAlternativeId>DOID:1321</oboInOwl:hasAlternativeId>
        <oboInOwl:hasAlternativeId>DOID:2040</oboInOwl:hasAlternativeId>
        <oboInOwl:hasAlternativeId>DOID:2288</oboInOwl:hasAlternativeId>
        <oboInOwl:hasAlternativeId>DOID:3099</oboInOwl:hasAlternativeId>
        <oboInOwl:hasAlternativeId>DOID:4120</oboInOwl:hasAlternativeId>
        <oboInOwl:hasAlternativeId>DOID:4620</oboInOwl:hasAlternativeId>
        <oboInOwl:hasAlternativeId>DOID:5256</oboInOwl:hasAlternativeId>
        <oboInOwl:hasAlternativeId>DOID:945</oboInOwl:hasAlternativeId>
        <oboInOwl:hasAlternativeId>DOID:95</oboInOwl:hasAlternativeId>
        <oboInOwl:hasAlternativeId>DOID:9532</oboInOwl:hasAlternativeId>
        <oboInOwl:hasAlternativeId>DOID:9696</oboInOwl:hasAlternativeId>
        <oboInOwl:hasDbXref>ICD9CM:079.0</oboInOwl:hasDbXref>
        <oboInOwl:hasDbXref>UMLS_CUI:C0001485</oboInOwl:hasDbXref>
        <oboInOwl:hasExactSynonym xml:lang="en">infectious disease</oboInOwl:hasExactSynonym>
        <oboInOwl:hasOBONamespace>disease_ontology</oboInOwl:hasOBONamespace>
        <oboInOwl:id>DOID:0050117</oboInOwl:id>
        <oboInOwl:inSubset rdf:resource="http://purl.oboInOwllibrary.org/oboInOwl/doid#DO_GXD_slim"/>
        <oboInOwl:inSubset rdf:resource="http://purl.oboInOwllibrary.org/oboInOwl/doid#DO_MGI_slim"/>
        <oboInOwl:inSubset rdf:resource="http://purl.oboInOwllibrary.org/oboInOwl/doid#NCIthesaurus"/>
        <rdfs:comment>DO:wk</rdfs:comment>
        <rdfs:label>disease by infectious agent</rdfs:label>
        <skos:definition>A disease that is the consequence of the presence of pathogenic microbial agents, including pathogenic viruses, pathogenic bacteria, fungi, protozoa, multicellular parasites, and aberrant proteins known as prions.</skos:definition>
    </owl:Class>
    


    <!-- http://purl.obolibrary.org/obo/DOID_0080599 -->

    <owl:Class rdf:about="http://purl.obolibrary.org/obo/DOID_0080599">
        <rdfs:subClassOf rdf:resource="http://purl.obolibrary.org/obo/DOID_934"/>
        <obo:IAO_0000412 rdf:resource="http://purl.obolibrary.org/obo/doid.owl"/>
        <oboInOwl:hasOBONamespace>disease_ontology</oboInOwl:hasOBONamespace>
        <oboInOwl:id>DOID:0080599</oboInOwl:id>
        <rdfs:label xml:lang="en">Coronavirus infectious disease</rdfs:label>
        <skos:definition>A viral infectious disease that has_material_basis_in Coronavirus.</skos:definition>
    </owl:Class>
    


    <!-- http://purl.obolibrary.org/obo/DOID_0080600 -->

    <owl:Class rdf:about="http://purl.obolibrary.org/obo/DOID_0080600">
        <rdfs:subClassOf rdf:resource="http://purl.obolibrary.org/obo/DOID_0080599"/>
        <obo:IAO_0000412 rdf:resource="http://purl.obolibrary.org/obo/doid.owl"/>
        <oboInOwl:hasExactSynonym xml:lang="en">2019 Novel Coronavirus (2019-nCoV)</oboInOwl:hasExactSynonym>
        <oboInOwl:hasExactSynonym xml:lang="en">2019-nCoV infection</oboInOwl:hasExactSynonym>
        <oboInOwl:hasExactSynonym xml:lang="en">Wuhan coronavirus infection</oboInOwl:hasExactSynonym>
        <oboInOwl:hasExactSynonym xml:lang="en">Wuhan seafood market pneumonia virus infection</oboInOwl:hasExactSynonym>
        <oboInOwl:hasOBONamespace>disease_ontology</oboInOwl:hasOBONamespace>
        <oboInOwl:id>DOID:0080600</oboInOwl:id>
        <rdfs:label xml:lang="en">COVID-19</rdfs:label>
        <rdfs:seeAlso>https://www.sciencemag.org/news/2020/04/how-does-coronavirus-kill-clinicians-trace-ferocious-rampage-through-body-brain-toes</rdfs:seeAlso>
        <skos:definition>A Coronavirus infection that is characterized by fever, cough and shortness of breath and that has_material_basis_in SARS-CoV-2.</skos:definition>
        <covid:fromArticle>true</covid:fromArticle>
        <oboInOwl1:hasExactSynonym>SARS-CoV-2 infection</oboInOwl1:hasExactSynonym>
    </owl:Class>
    


    <!-- http://purl.obolibrary.org/obo/DOID_934 -->

    <owl:Class rdf:about="http://purl.obolibrary.org/obo/DOID_934">
        <rdfs:subClassOf rdf:resource="http://purl.obolibrary.org/obo/DOID_0050117"/>
        <obo:IAO_0000412 rdf:resource="http://purl.obolibrary.org/obo/doid.owl"/>
        <oboInOwl:hasAlternativeId>DOID:1329</oboInOwl:hasAlternativeId>
        <oboInOwl:hasDbXref>ICD10CM:A94</oboInOwl:hasDbXref>
        <oboInOwl:hasDbXref>ICD10CM:B34.9</oboInOwl:hasDbXref>
        <oboInOwl:hasDbXref>ICD9CM:060-066.99</oboInOwl:hasDbXref>
        <oboInOwl:hasDbXref>MESH:D001102</oboInOwl:hasDbXref>
        <oboInOwl:hasDbXref>MESH:D014777</oboInOwl:hasDbXref>
        <oboInOwl:hasDbXref>NCI:C3439</oboInOwl:hasDbXref>
        <oboInOwl:hasDbXref>NCI:C34396</oboInOwl:hasDbXref>
        <oboInOwl:hasDbXref>SNOMEDCT_US_2019_09_01:34014006</oboInOwl:hasDbXref>
        <oboInOwl:hasDbXref>SNOMEDCT_US_2019_09_01:40610006</oboInOwl:hasDbXref>
        <oboInOwl:hasDbXref>UMLS_CUI:C0003723</oboInOwl:hasDbXref>
        <oboInOwl:hasDbXref>UMLS_CUI:C0042769</oboInOwl:hasDbXref>
        <oboInOwl:hasExactSynonym xml:lang="en">Viral Infection</oboInOwl:hasExactSynonym>
        <oboInOwl:hasExactSynonym xml:lang="en">Viral disease</oboInOwl:hasExactSynonym>
        <oboInOwl:hasExactSynonym xml:lang="en">virus infection</oboInOwl:hasExactSynonym>
        <oboInOwl:hasOBONamespace>disease_ontology</oboInOwl:hasOBONamespace>
        <oboInOwl:id>DOID:934</oboInOwl:id>
        <oboInOwl:inSubset rdf:resource="http://purl.oboInOwllibrary.org/oboInOwl/doid#DO_AGR_slim"/>
        <oboInOwl:inSubset rdf:resource="http://purl.oboInOwllibrary.org/oboInOwl/doid#DO_FlyBase_slim"/>
        <oboInOwl:inSubset rdf:resource="http://purl.oboInOwllibrary.org/oboInOwl/doid#NCIthesaurus"/>
        <rdfs:label>viral infectious disease</rdfs:label>
        <skos:definition>A disease by infectious agent that results in infection, has_material_basis_in Viruses.</skos:definition>
    </owl:Class>
    


    <!-- http://purl.obolibrary.org/obo/OGMS_0000031 -->

    <owl:Class rdf:about="http://purl.obolibrary.org/obo/OGMS_0000031">
        <rdfs:subClassOf rdf:resource="http://purl.obolibrary.org/obo/BFO_0000016"/>
        <obo:IAO_0000117>Albert Goldfain</obo:IAO_0000117>
        <obo:IAO_0000119>http://ontology.buffalo.edu/medo/Disease_and_Diagnosis.pdf</obo:IAO_0000119>
        <obo:IAO_0000232>creation date: 2009-06-23T11:21:20Z</obo:IAO_0000232>
        <obo:IAO_0000412 rdf:resource="http://purl.obolibrary.org/obo/ogms.owl"/>
        <rdfs:label>disease</rdfs:label>
        <skos:definition xml:lang="en">A disposition (i) to undergo pathological processes that (ii) exists in an organism because of one or more disorders in that organism.</skos:definition>
    </owl:Class>
    


    <!-- http://purl.obolibrary.org/obo/PR_000000001 -->

    <owl:Class rdf:about="http://purl.obolibrary.org/obo/PR_000000001">
        <rdfs:subClassOf rdf:resource="http://purl.obolibrary.org/obo/BFO_0000040"/>
        <obo:IAO_0000412 rdf:resource="http://purl.obolibrary.org/obo/pr.owl"/>
        <oboInOwl:hasOBONamespace>protein</oboInOwl:hasOBONamespace>
        <oboInOwl:id>PR:000000001</oboInOwl:id>
        <rdfs:comment>The definition above excludes protein complexes, which some also consider a protein. Those who wish to refer to a class representing both senses of the word are directed to CHEBI:36080. Proteins (in the sense defined here) that descended from a common ancestor can be classified into families and superfamilies composed of products of evolutionarily-related genes. The domain architecture of a protein is described by the order of its constituent domains. Proteins with the same domains in the same order are defined as homeomorphic [PRO:WCB].</rdfs:comment>
        <rdfs:label>protein</rdfs:label>
        <skos:definition>An amino acid chain that is produced de novo by ribosome-mediated translation of a genetically-encoded mRNA, and any derivatives thereof.</skos:definition>
    </owl:Class>
    


    <!-- http://purl.obolibrary.org/obo/PR_000036197 -->

    <owl:Class rdf:about="http://purl.obolibrary.org/obo/PR_000036197">
        <rdfs:subClassOf rdf:resource="http://purl.obolibrary.org/obo/PR_000000001"/>
        <rdfs:subClassOf>
            <owl:Restriction>
                <owl:onProperty rdf:resource="https://bio.scai.fraunhofer.de/ontology/COVID_0000411"/>
                <owl:someValuesFrom rdf:resource="http://purl.obolibrary.org/obo/DOID_0080600"/>
            </owl:Restriction>
        </rdfs:subClassOf>
        <obo:IAO_0000412 rdf:resource="http://purl.obolibrary.org/obo/pr.owl"/>
        <oboInOwl:hasExactSynonym>virus protein</oboInOwl:hasExactSynonym>
        <oboInOwl:hasOBONamespace>protein</oboInOwl:hasOBONamespace>
        <oboInOwl:id>PR:000036197</oboInOwl:id>
        <rdfs:label>viral protein</rdfs:label>
        <skos:definition>A protein that is encoded in the genome of some virus.</skos:definition>
    </owl:Class>
    


    <!-- http://purl.obolibrary.org/obo/PR_000050262 -->

    <owl:Class rdf:about="http://purl.obolibrary.org/obo/PR_000050262">
        <rdfs:subClassOf rdf:resource="http://purl.obolibrary.org/obo/PR_000036197"/>
        <obo:IAO_0000412 rdf:resource="http://purl.obolibrary.org/obo/pr.owl"/>
        <oboInOwl:hasExactSynonym>2019-nCoV protein</oboInOwl:hasExactSynonym>
        <oboInOwl:hasExactSynonym>SARS-CoV-2 protein</oboInOwl:hasExactSynonym>
        <oboInOwl:hasExactSynonym>SARS2 protein</oboInOwl:hasExactSynonym>
        <oboInOwl:hasOBONamespace>protein</oboInOwl:hasOBONamespace>
        <oboInOwl:id>PR:000050262</oboInOwl:id>
        <rdfs:label>severe acute respiratory syndrome coronavirus 2 protein</rdfs:label>
        <skos:definition>A protein that is encoded in the genome of severe acute respiratory syndrome coronavirus 2.</skos:definition>
    </owl:Class>
    


    <!-- http://purl.obolibrary.org/obo/PR_000050266 -->

    <owl:Class rdf:about="http://purl.obolibrary.org/obo/PR_000050266">
        <rdfs:subClassOf rdf:resource="http://purl.obolibrary.org/obo/PR_P0DTC2"/>
        <obo:IAO_0000412 rdf:resource="http://purl.obolibrary.org/obo/pr.owl"/>
        <oboInOwl:hasExactSynonym>PRO_0000449646</oboInOwl:hasExactSynonym>
        <oboInOwl:hasExactSynonym>S/SigPep- (SARS2)</oboInOwl:hasExactSynonym>
        <oboInOwl:hasExactSynonym>UniProtKB:P0DTC2, 13-1273</oboInOwl:hasExactSynonym>
        <oboInOwl:hasOBONamespace>protein</oboInOwl:hasOBONamespace>
        <oboInOwl:id>PR:000050266</oboInOwl:id>
        <rdfs:comment>Category=organism-modification.</rdfs:comment>
        <rdfs:label>spike glycoprotein, signal peptide removed form (SARS-CoV-2)</rdfs:label>
        <skos:definition>A spike glycoprotein (SARS-CoV-2) that has had the signal peptide removed. UniProtKB:P0DTC2, 13-1273.</skos:definition>
    </owl:Class>
    


    <!-- http://purl.obolibrary.org/obo/PR_000050270 -->

    <owl:Class rdf:about="http://purl.obolibrary.org/obo/PR_000050270">
        <rdfs:subClassOf rdf:resource="http://www.semanticweb.org/SARS-CoV-2-Protein-ontology#non_structural_proteins"/>
        <rdfs:subClassOf>
            <owl:Restriction>
                <owl:onProperty rdf:resource="http://www.semanticweb.org/SARS-CoV-2-Protein-ontology#interacts_with"/>
                <owl:someValuesFrom rdf:resource="http://purl.obolibrary.org/obo/PR_000050272"/>
            </owl:Restriction>
        </rdfs:subClassOf>
        <rdfs:subClassOf>
            <owl:Restriction>
                <owl:onProperty rdf:resource="http://www.semanticweb.org/SARS-CoV-2-Protein-ontology#interacts_with"/>
                <owl:someValuesFrom rdf:resource="http://purl.obolibrary.org/obo/PR_000050276"/>
            </owl:Restriction>
        </rdfs:subClassOf>
        <rdfs:subClassOf>
            <owl:Restriction>
                <owl:onProperty rdf:resource="http://www.semanticweb.org/SARS-CoV-2-Protein-ontology#interacts_with"/>
                <owl:someValuesFrom rdf:resource="http://purl.obolibrary.org/obo/PR_P0DTC5"/>
            </owl:Restriction>
        </rdfs:subClassOf>
        <rdfs:subClassOf>
            <owl:Restriction>
                <owl:onProperty rdf:resource="http://www.semanticweb.org/SARS-CoV-2-Protein-ontology#interacts_with"/>
                <owl:someValuesFrom rdf:resource="http://purl.obolibrary.org/obo/PR_P0DTC7"/>
            </owl:Restriction>
        </rdfs:subClassOf>
        <obo:IAO_0000412 rdf:resource="http://purl.obolibrary.org/obo/pr.owl"/>
        <oboInOwl:hasDbXref>GenPept:YP_009725297</oboInOwl:hasDbXref>
        <oboInOwl:hasDbXref>GenPept:YP_009742608</oboInOwl:hasDbXref>
        <oboInOwl:hasExactSynonym>Host translation inhibitor nsp1</oboInOwl:hasExactSynonym>
        <oboInOwl:hasExactSynonym>PRO_0000449619</oboInOwl:hasExactSynonym>
        <oboInOwl:hasExactSynonym>PRO_0000449635</oboInOwl:hasExactSynonym>
        <oboInOwl:hasExactSynonym>leader protein (SARS-CoV-2)</oboInOwl:hasExactSynonym>
        <oboInOwl:hasExactSynonym>non-structural protein 1 (SARS-CoV-2)</oboInOwl:hasExactSynonym>
        <oboInOwl:hasExactSynonym>nsp1</oboInOwl:hasExactSynonym>
        <oboInOwl:hasExactSynonym>nsp1 (SARS-CoV-2)</oboInOwl:hasExactSynonym>
        <oboInOwl:hasOBONamespace>protein</oboInOwl:hasOBONamespace>
        <oboInOwl:id>PR:000050270</oboInOwl:id>
        <rdfs:comment>Category=organism-modification. Note: 180 aa protein. Proteinase inferred from PMID:15564471.</rdfs:comment>
        <rdfs:label>non-structural protein 1 (SARS-CoV-2)</rdfs:label>
        <rdfs:seeAlso>https://www.nytimes.com/interactive/2020/04/03/science/coronavirus-genome-bad-news-wrapped-in-protein.html</rdfs:seeAlso>
        <rdfs:seeAlso>https://www.science.org/doi/10.1126/science.abb7498</rdfs:seeAlso>
        <skos:definition>A rep gene proteolytic cleavage product (SARS-CoV-2) that is the N-terminal portion produced by the enzymatic action of PL-PRO proteinase (nsp3) when it cleaves the precursor rep gene translation product (SARS-CoV-2) between residues 180-181</skos:definition>
    </owl:Class>
    


    <!-- http://purl.obolibrary.org/obo/PR_000050271 -->

    <owl:Class rdf:about="http://purl.obolibrary.org/obo/PR_000050271">
        <rdfs:subClassOf rdf:resource="http://www.semanticweb.org/SARS-CoV-2-Protein-ontology#non_structural_proteins"/>
        <rdfs:subClassOf>
            <owl:Restriction>
                <owl:onProperty rdf:resource="http://www.semanticweb.org/SARS-CoV-2-Protein-ontology#interacts_with"/>
                <owl:someValuesFrom rdf:resource="http://purl.obolibrary.org/obo/PR_000050272"/>
            </owl:Restriction>
        </rdfs:subClassOf>
        <rdfs:subClassOf>
            <owl:Restriction>
                <owl:onProperty rdf:resource="http://www.semanticweb.org/SARS-CoV-2-Protein-ontology#interacts_with"/>
                <owl:someValuesFrom rdf:resource="http://purl.obolibrary.org/obo/PR_000050276"/>
            </owl:Restriction>
        </rdfs:subClassOf>
        <rdfs:subClassOf>
            <owl:Restriction>
                <owl:onProperty rdf:resource="http://www.semanticweb.org/SARS-CoV-2-Protein-ontology#interacts_with"/>
                <owl:someValuesFrom rdf:resource="http://purl.obolibrary.org/obo/PR_000050284"/>
            </owl:Restriction>
        </rdfs:subClassOf>
        <rdfs:subClassOf>
            <owl:Restriction>
                <owl:onProperty rdf:resource="http://www.semanticweb.org/SARS-CoV-2-Protein-ontology#interacts_with"/>
                <owl:someValuesFrom rdf:resource="http://purl.obolibrary.org/obo/PR_000050287"/>
            </owl:Restriction>
        </rdfs:subClassOf>
        <obo:IAO_0000412 rdf:resource="http://purl.obolibrary.org/obo/pr.owl"/>
        <oboInOwl:hasDbXref>GenPept:YP_009725298</oboInOwl:hasDbXref>
        <oboInOwl:hasDbXref>GenPept:YP_009742609</oboInOwl:hasDbXref>
        <oboInOwl:hasExactSynonym>PRO_0000449620</oboInOwl:hasExactSynonym>
        <oboInOwl:hasExactSynonym>PRO_0000449636</oboInOwl:hasExactSynonym>
        <oboInOwl:hasExactSynonym>UniProtKB:P0DTC1, 181-818</oboInOwl:hasExactSynonym>
        <oboInOwl:hasExactSynonym>UniProtKB:P0DTD1, 181-818</oboInOwl:hasExactSynonym>
        <oboInOwl:hasExactSynonym>nsp2</oboInOwl:hasExactSynonym>
        <oboInOwl:hasExactSynonym>nsp2 (SARS-CoV-2)</oboInOwl:hasExactSynonym>
        <oboInOwl:hasExactSynonym>p65 homolog (SARS-CoV-2)</oboInOwl:hasExactSynonym>
        <oboInOwl:hasExactSynonym>rep/Clv:nsp2 (SARS2)</oboInOwl:hasExactSynonym>
        <oboInOwl:id>PR:000050271</oboInOwl:id>
        <rdfs:comment>Note: 638 aa protein</rdfs:comment>
        <rdfs:label>non-structural protein 2 (SARS-CoV-2)</rdfs:label>
        <rdfs:seeAlso>https://www.nature.com/articles/s41580-021-00432-z/tables/1</rdfs:seeAlso>
        <rdfs:seeAlso>https://www.nytimes.com/interactive/2020/04/03/science/coronavirus-genome-bad-news-wrapped-in-protein.html</rdfs:seeAlso>
        <skos:definition>A rep gene proteolytic cleavage product (SARS-CoV-2) that is the central portion produced by the enzymatic action of PL-PRO proteinase (nsp3) when it cleaves the precursor rep gene translation product (SARS-CoV-2) between residues 180-181 and 818-819.</skos:definition>
    </owl:Class>
    


    <!-- http://purl.obolibrary.org/obo/PR_000050272 -->

    <owl:Class rdf:about="http://purl.obolibrary.org/obo/PR_000050272">
        <rdfs:subClassOf rdf:resource="http://www.semanticweb.org/SARS-CoV-2-Protein-ontology#non_structural_proteins"/>
        <rdfs:subClassOf>
            <owl:Restriction>
                <owl:onProperty rdf:resource="http://www.semanticweb.org/SARS-CoV-2-Protein-ontology#interacts_with"/>
                <owl:someValuesFrom rdf:resource="http://purl.obolibrary.org/obo/PR_000050270"/>
            </owl:Restriction>
        </rdfs:subClassOf>
        <rdfs:subClassOf>
            <owl:Restriction>
                <owl:onProperty rdf:resource="http://www.semanticweb.org/SARS-CoV-2-Protein-ontology#interacts_with"/>
                <owl:someValuesFrom rdf:resource="http://purl.obolibrary.org/obo/PR_000050273"/>
            </owl:Restriction>
        </rdfs:subClassOf>
        <rdfs:subClassOf>
            <owl:Restriction>
                <owl:onProperty rdf:resource="http://www.semanticweb.org/SARS-CoV-2-Protein-ontology#interacts_with"/>
                <owl:someValuesFrom rdf:resource="http://purl.obolibrary.org/obo/PR_000050275"/>
            </owl:Restriction>
        </rdfs:subClassOf>
        <rdfs:subClassOf>
            <owl:Restriction>
                <owl:onProperty rdf:resource="http://www.semanticweb.org/SARS-CoV-2-Protein-ontology#interacts_with"/>
                <owl:someValuesFrom rdf:resource="http://purl.obolibrary.org/obo/PR_000050277"/>
            </owl:Restriction>
        </rdfs:subClassOf>
        <rdfs:subClassOf>
            <owl:Restriction>
                <owl:onProperty rdf:resource="http://www.semanticweb.org/SARS-CoV-2-Protein-ontology#interacts_with"/>
                <owl:someValuesFrom rdf:resource="http://purl.obolibrary.org/obo/PR_000050278"/>
            </owl:Restriction>
        </rdfs:subClassOf>
        <rdfs:subClassOf>
            <owl:Restriction>
                <owl:onProperty rdf:resource="http://www.semanticweb.org/SARS-CoV-2-Protein-ontology#interacts_with"/>
                <owl:someValuesFrom rdf:resource="http://purl.obolibrary.org/obo/PR_000050279"/>
            </owl:Restriction>
        </rdfs:subClassOf>
        <rdfs:subClassOf>
            <owl:Restriction>
                <owl:onProperty rdf:resource="http://www.semanticweb.org/SARS-CoV-2-Protein-ontology#interacts_with"/>
                <owl:someValuesFrom rdf:resource="http://purl.obolibrary.org/obo/PR_000050284"/>
            </owl:Restriction>
        </rdfs:subClassOf>
        <rdfs:subClassOf>
            <owl:Restriction>
                <owl:onProperty rdf:resource="http://www.semanticweb.org/SARS-CoV-2-Protein-ontology#interacts_with"/>
                <owl:someValuesFrom rdf:resource="http://purl.obolibrary.org/obo/PR_000050285"/>
            </owl:Restriction>
        </rdfs:subClassOf>
        <rdfs:subClassOf>
            <owl:Restriction>
                <owl:onProperty rdf:resource="http://www.semanticweb.org/SARS-CoV-2-Protein-ontology#interacts_with"/>
                <owl:someValuesFrom rdf:resource="http://purl.obolibrary.org/obo/PR_000050288"/>
            </owl:Restriction>
        </rdfs:subClassOf>
        <rdfs:subClassOf>
            <owl:Restriction>
                <owl:onProperty rdf:resource="http://www.semanticweb.org/SARS-CoV-2-Protein-ontology#interacts_with"/>
                <owl:someValuesFrom rdf:resource="http://purl.obolibrary.org/obo/PR_P0DTC9"/>
            </owl:Restriction>
        </rdfs:subClassOf>
        <obo:IAO_0000412 rdf:resource="http://purl.obolibrary.org/obo/pr.owl"/>
        <oboInOwl:hasDbXref>GenPept:YP_009725299</oboInOwl:hasDbXref>
        <oboInOwl:hasDbXref>GenPept:YP_009742610</oboInOwl:hasDbXref>
        <oboInOwl:hasExactSynonym>PLpro (SARS-CoV-2)</oboInOwl:hasExactSynonym>
        <oboInOwl:hasExactSynonym>main proteinase (SARS-CoV-2)</oboInOwl:hasExactSynonym>
        <oboInOwl:hasExactSynonym>non-structural protein 3 (SARS-CoV-2)</oboInOwl:hasExactSynonym>
        <oboInOwl:hasExactSynonym>nsp3</oboInOwl:hasExactSynonym>
        <oboInOwl:hasExactSynonym>nsp3 (SARS-CoV-2)</oboInOwl:hasExactSynonym>
        <oboInOwl:hasOBONamespace>protein</oboInOwl:hasOBONamespace>
        <oboInOwl:hasRelatedSynonym>PL2-PRO (SARS-CoV-2)</oboInOwl:hasRelatedSynonym>
        <oboInOwl:id>PR:000050272</oboInOwl:id>
        <rdfs:comment>Note: 1945 aa protein. Unlike some other coronaviruses, SARS coronaviruses only encode a single papain-like proteinase, PLpro. PMID:15564471</rdfs:comment>
        <rdfs:label>non-structural protein 3 (SARS-CoV-2)</rdfs:label>
        <rdfs:seeAlso>https://doi.org/10.1016/j.antiviral.2017.11.001</rdfs:seeAlso>
        <rdfs:seeAlso>https://www.nature.com/articles/s41580-021-00432-z/tables/1</rdfs:seeAlso>
        <rdfs:seeAlso>https://www.nytimes.com/interactive/2020/04/03/science/coronavirus-genome-bad-news-wrapped-in-protein.html</rdfs:seeAlso>
        <skos:definition>A rep gene proteolytic cleavage product (SARS-CoV-2) that is the central portion produced by the autocatalytic action of PL-PRO proteinase (nsp3) when it cleaves the precursor rep gene translation product (SARS-CoV-2) between residues 818-819 and 2763-2764</skos:definition>
    </owl:Class>
    


    <!-- http://purl.obolibrary.org/obo/PR_000050273 -->

    <owl:Class rdf:about="http://purl.obolibrary.org/obo/PR_000050273">
        <rdfs:subClassOf rdf:resource="http://www.semanticweb.org/SARS-CoV-2-Protein-ontology#non_structural_proteins"/>
        <rdfs:subClassOf>
            <owl:Restriction>
                <owl:onProperty rdf:resource="http://www.semanticweb.org/SARS-CoV-2-Protein-ontology#interacts_with"/>
                <owl:someValuesFrom rdf:resource="http://purl.obolibrary.org/obo/PR_000050272"/>
            </owl:Restriction>
        </rdfs:subClassOf>
        <rdfs:subClassOf>
            <owl:Restriction>
                <owl:onProperty rdf:resource="http://www.semanticweb.org/SARS-CoV-2-Protein-ontology#interacts_with"/>
                <owl:someValuesFrom rdf:resource="http://purl.obolibrary.org/obo/PR_000050275"/>
            </owl:Restriction>
        </rdfs:subClassOf>
        <rdfs:subClassOf>
            <owl:Restriction>
                <owl:onProperty rdf:resource="http://www.semanticweb.org/SARS-CoV-2-Protein-ontology#interacts_with"/>
                <owl:someValuesFrom rdf:resource="http://purl.obolibrary.org/obo/PR_P0DTC4"/>
            </owl:Restriction>
        </rdfs:subClassOf>
        <rdfs:subClassOf>
            <owl:Restriction>
                <owl:onProperty rdf:resource="http://www.semanticweb.org/SARS-CoV-2-Protein-ontology#interacts_with"/>
                <owl:someValuesFrom rdf:resource="http://purl.obolibrary.org/obo/PR_P0DTC6"/>
            </owl:Restriction>
        </rdfs:subClassOf>
        <obo:IAO_0000412 rdf:resource="http://purl.obolibrary.org/obo/pr.owl"/>
        <oboInOwl:hasDbXref>GenPept:YP_009725300</oboInOwl:hasDbXref>
        <oboInOwl:hasDbXref>GenPept:YP_009742611</oboInOwl:hasDbXref>
        <oboInOwl:hasExactSynonym>nsp4</oboInOwl:hasExactSynonym>
        <oboInOwl:hasExactSynonym>nsp4 (SARS-CoV-2)</oboInOwl:hasExactSynonym>
        <oboInOwl:hasOBONamespace>protein</oboInOwl:hasOBONamespace>
        <oboInOwl:id>PR:000050273</oboInOwl:id>
        <rdfs:comment>Note: 500 aa protein</rdfs:comment>
        <rdfs:label>non-structural protein 4 (SARS-CoV-2)</rdfs:label>
        <rdfs:seeAlso>https://doi.org/10.1038/s41586-020-2286-9</rdfs:seeAlso>
        <rdfs:seeAlso>https://www.nature.com/articles/s41580-021-00432-z/tables/1</rdfs:seeAlso>
        <skos:definition>A rep gene proteolytic cleavage product (SARS-CoV-2) that is the central portion produced by the combined actions of PL-PRO proteinase (nsp3) when it cleaves the precursor rep gene translation product (SARS-CoV-2) between residues 2763-2764, and 3CL-PRO (nsp5) when it cleaves the precursor between residues 3263-3264.</skos:definition>
    </owl:Class>
    


    <!-- http://purl.obolibrary.org/obo/PR_000050274 -->

    <owl:Class rdf:about="http://purl.obolibrary.org/obo/PR_000050274">
        <rdfs:subClassOf rdf:resource="http://www.semanticweb.org/SARS-CoV-2-Protein-ontology#non_structural_proteins"/>
        <rdfs:subClassOf>
            <owl:Restriction>
                <owl:onProperty rdf:resource="http://www.semanticweb.org/SARS-CoV-2-Protein-ontology#interacts_with"/>
                <owl:someValuesFrom rdf:resource="http://purl.obolibrary.org/obo/PR_000050273"/>
            </owl:Restriction>
        </rdfs:subClassOf>
        <rdfs:subClassOf>
            <owl:Restriction>
                <owl:onProperty rdf:resource="http://www.semanticweb.org/SARS-CoV-2-Protein-ontology#interacts_with"/>
                <owl:someValuesFrom rdf:resource="http://purl.obolibrary.org/obo/PR_000050275"/>
            </owl:Restriction>
        </rdfs:subClassOf>
        <rdfs:subClassOf>
            <owl:Restriction>
                <owl:onProperty rdf:resource="http://www.semanticweb.org/SARS-CoV-2-Protein-ontology#interacts_with"/>
                <owl:someValuesFrom rdf:resource="http://purl.obolibrary.org/obo/PR_000050276"/>
            </owl:Restriction>
        </rdfs:subClassOf>
        <rdfs:subClassOf>
            <owl:Restriction>
                <owl:onProperty rdf:resource="http://www.semanticweb.org/SARS-CoV-2-Protein-ontology#interacts_with"/>
                <owl:someValuesFrom rdf:resource="http://purl.obolibrary.org/obo/PR_000050279"/>
            </owl:Restriction>
        </rdfs:subClassOf>
        <rdfs:subClassOf>
            <owl:Restriction>
                <owl:onProperty rdf:resource="http://www.semanticweb.org/SARS-CoV-2-Protein-ontology#interacts_with"/>
                <owl:someValuesFrom rdf:resource="http://purl.obolibrary.org/obo/PR_000050286"/>
            </owl:Restriction>
        </rdfs:subClassOf>
        <obo:IAO_0000412 rdf:resource="http://purl.obolibrary.org/obo/pr.owl"/>
        <oboInOwl:hasDbXref>GenPept:YP_009725300</oboInOwl:hasDbXref>
        <oboInOwl:hasDbXref>GenPept:YP_009742611</oboInOwl:hasDbXref>
        <oboInOwl:hasExactSynonym>3CL-PRO (SARS-CoV-2)</oboInOwl:hasExactSynonym>
        <oboInOwl:hasExactSynonym>3CLp (SARS-CoV-2)</oboInOwl:hasExactSynonym>
        <oboInOwl:hasExactSynonym>3CLpro (SARS-CoV-2)</oboInOwl:hasExactSynonym>
        <oboInOwl:hasExactSynonym>Chymotrypsin-like protease</oboInOwl:hasExactSynonym>
        <oboInOwl:hasExactSynonym>Mpro (SARS-CoV-2)</oboInOwl:hasExactSynonym>
        <oboInOwl:hasExactSynonym>Papain-like protease (PLpro)</oboInOwl:hasExactSynonym>
        <oboInOwl:hasExactSynonym>nsp5</oboInOwl:hasExactSynonym>
        <oboInOwl:hasExactSynonym>nsp5 (SARS-CoV-2)</oboInOwl:hasExactSynonym>
        <oboInOwl:hasExactSynonym>picornavirus 3C-like protease (SARS-CoV-2)</oboInOwl:hasExactSynonym>
        <oboInOwl:hasOBONamespace>protein</oboInOwl:hasOBONamespace>
        <oboInOwl:id>PR:000050274</oboInOwl:id>
        <rdfs:comment>Note: 306 aa protein.</rdfs:comment>
        <rdfs:label>non-structural protein 5 (SARS-CoV-2)</rdfs:label>
        <rdfs:seeAlso>https://doi.org/10.1126/science.1085658</rdfs:seeAlso>
        <rdfs:seeAlso>https://www.nytimes.com/interactive/2020/04/03/science/coronavirus-genome-bad-news-wrapped-in-protein.html</rdfs:seeAlso>
        <skos:definition>A rep gene proteolytic cleavage product (SARS-CoV-2) that is the central portion produced by the autocatalytic action of 3CL-PRO proteinase (nsp5) when it cleaves the precursor rep gene translation product (SARS-CoV-2) between residues 3263-3264 and 3569-3570.</skos:definition>
    </owl:Class>
    


    <!-- http://purl.obolibrary.org/obo/PR_000050275 -->

    <owl:Class rdf:about="http://purl.obolibrary.org/obo/PR_000050275">
        <rdfs:subClassOf rdf:resource="http://www.semanticweb.org/SARS-CoV-2-Protein-ontology#non_structural_proteins"/>
        <rdfs:subClassOf>
            <owl:Restriction>
                <owl:onProperty rdf:resource="http://www.semanticweb.org/SARS-CoV-2-Protein-ontology#interacts_with"/>
                <owl:someValuesFrom rdf:resource="http://purl.obolibrary.org/obo/PR_000050272"/>
            </owl:Restriction>
        </rdfs:subClassOf>
        <rdfs:subClassOf>
            <owl:Restriction>
                <owl:onProperty rdf:resource="http://www.semanticweb.org/SARS-CoV-2-Protein-ontology#interacts_with"/>
                <owl:someValuesFrom rdf:resource="http://purl.obolibrary.org/obo/PR_000050273"/>
            </owl:Restriction>
        </rdfs:subClassOf>
        <rdfs:subClassOf>
            <owl:Restriction>
                <owl:onProperty rdf:resource="http://www.semanticweb.org/SARS-CoV-2-Protein-ontology#interacts_with"/>
                <owl:someValuesFrom rdf:resource="http://purl.obolibrary.org/obo/PR_000050277"/>
            </owl:Restriction>
        </rdfs:subClassOf>
        <obo:IAO_0000412 rdf:resource="http://purl.obolibrary.org/obo/pr.owl"/>
        <oboInOwl:hasDbXref>GenPept:YP_009725302</oboInOwl:hasDbXref>
        <oboInOwl:hasDbXref>GenPept:YP_009742613</oboInOwl:hasDbXref>
        <oboInOwl:hasExactSynonym>nsp6</oboInOwl:hasExactSynonym>
        <oboInOwl:hasExactSynonym>nsp6 (SARS-CoV-2)</oboInOwl:hasExactSynonym>
        <oboInOwl:hasOBONamespace>protein</oboInOwl:hasOBONamespace>
        <oboInOwl:id>PR:000050275</oboInOwl:id>
        <rdfs:comment>Note: 290 aa protein.</rdfs:comment>
        <rdfs:label>non-structural protein 6 (SARS-CoV-2)</rdfs:label>
        <rdfs:seeAlso>https://www.nytimes.com/interactive/2020/04/03/science/coronavirus-genome-bad-news-wrapped-in-protein.html</rdfs:seeAlso>
        <skos:definition>A rep gene proteolytic cleavage product (SARS-CoV-2) that is the central portion produced by the enzymatic action of 3CL-PRO proteinase (nsp5) when it cleaves the precursor rep gene translation product (SARS-CoV-2) between residues 3569-3570 and 3859-3860</skos:definition>
    </owl:Class>
    


    <!-- http://purl.obolibrary.org/obo/PR_000050276 -->

    <owl:Class rdf:about="http://purl.obolibrary.org/obo/PR_000050276">
        <rdfs:subClassOf rdf:resource="http://www.semanticweb.org/SARS-CoV-2-Protein-ontology#non_structural_proteins"/>
        <rdfs:subClassOf>
            <owl:Restriction>
                <owl:onProperty rdf:resource="http://www.semanticweb.org/SARS-CoV-2-Protein-ontology#interacts_with"/>
                <owl:someValuesFrom rdf:resource="http://purl.obolibrary.org/obo/PR_000050270"/>
            </owl:Restriction>
        </rdfs:subClassOf>
        <rdfs:subClassOf>
            <owl:Restriction>
                <owl:onProperty rdf:resource="http://www.semanticweb.org/SARS-CoV-2-Protein-ontology#interacts_with"/>
                <owl:someValuesFrom rdf:resource="http://purl.obolibrary.org/obo/PR_000050271"/>
            </owl:Restriction>
        </rdfs:subClassOf>
        <rdfs:subClassOf>
            <owl:Restriction>
                <owl:onProperty rdf:resource="http://www.semanticweb.org/SARS-CoV-2-Protein-ontology#interacts_with"/>
                <owl:someValuesFrom rdf:resource="http://purl.obolibrary.org/obo/PR_000050274"/>
            </owl:Restriction>
        </rdfs:subClassOf>
        <rdfs:subClassOf>
            <owl:Restriction>
                <owl:onProperty rdf:resource="http://www.semanticweb.org/SARS-CoV-2-Protein-ontology#interacts_with"/>
                <owl:someValuesFrom rdf:resource="http://purl.obolibrary.org/obo/PR_000050277"/>
            </owl:Restriction>
        </rdfs:subClassOf>
        <rdfs:subClassOf>
            <owl:Restriction>
                <owl:onProperty rdf:resource="http://www.semanticweb.org/SARS-CoV-2-Protein-ontology#interacts_with"/>
                <owl:someValuesFrom rdf:resource="http://purl.obolibrary.org/obo/PR_000050284"/>
            </owl:Restriction>
        </rdfs:subClassOf>
        <obo:IAO_0000412 rdf:resource="http://purl.obolibrary.org/obo/pr.owl"/>
        <oboInOwl:hasDbXref>GenPept:YP_009725303</oboInOwl:hasDbXref>
        <oboInOwl:hasDbXref>GenPept:YP_009742614</oboInOwl:hasDbXref>
        <oboInOwl:hasExactSynonym>nsp7</oboInOwl:hasExactSynonym>
        <oboInOwl:hasExactSynonym>nsp7 (SARS-CoV-2)</oboInOwl:hasExactSynonym>
        <oboInOwl:hasOBONamespace>protein</oboInOwl:hasOBONamespace>
        <rdfs:comment>Note: 83 aa protein.</rdfs:comment>
        <rdfs:label>non-structural protein 7 (SARS-CoV-2)</rdfs:label>
        <rdfs:seeAlso>https://www.nytimes.com/interactive/2020/04/03/science/coronavirus-genome-bad-news-wrapped-in-protein.html</rdfs:seeAlso>
        <skos:definition>A rep gene proteolytic cleavage product (SARS-CoV-2) that is the central portion produced by the enzymatic action of 3CL-PRO proteinase (nsp5) when it cleaves the precursor rep gene translation product (SARS-CoV-2) between residues 3859-3860 and 3942-3943</skos:definition>
    </owl:Class>
    <owl:Axiom>
        <owl:annotatedSource rdf:resource="http://purl.obolibrary.org/obo/PR_000050276"/>
        <owl:annotatedProperty rdf:resource="http://www.w3.org/2000/01/rdf-schema#subClassOf"/>
        <owl:annotatedTarget>
            <owl:Restriction>
                <owl:onProperty rdf:resource="http://www.semanticweb.org/SARS-CoV-2-Protein-ontology#interacts_with"/>
                <owl:someValuesFrom rdf:resource="http://purl.obolibrary.org/obo/PR_000050277"/>
            </owl:Restriction>
        </owl:annotatedTarget>
        <rdfs:comment>This protein forms a complex with nsp8 and acts as a cofactor for the viral RNA-dependent RNA polymerase (RdRp) complex</rdfs:comment>
        <covid:fromArticle xml:lang="en">true</covid:fromArticle>
    </owl:Axiom>
    


    <!-- http://purl.obolibrary.org/obo/PR_000050277 -->

    <owl:Class rdf:about="http://purl.obolibrary.org/obo/PR_000050277">
        <rdfs:subClassOf rdf:resource="http://www.semanticweb.org/SARS-CoV-2-Protein-ontology#non_structural_proteins"/>
        <rdfs:subClassOf>
            <owl:Restriction>
                <owl:onProperty rdf:resource="http://www.semanticweb.org/SARS-CoV-2-Protein-ontology#interacts_with"/>
                <owl:someValuesFrom rdf:resource="http://purl.obolibrary.org/obo/PR_000050272"/>
            </owl:Restriction>
        </rdfs:subClassOf>
        <rdfs:subClassOf>
            <owl:Restriction>
                <owl:onProperty rdf:resource="http://www.semanticweb.org/SARS-CoV-2-Protein-ontology#interacts_with"/>
                <owl:someValuesFrom rdf:resource="http://purl.obolibrary.org/obo/PR_000050274"/>
            </owl:Restriction>
        </rdfs:subClassOf>
        <rdfs:subClassOf>
            <owl:Restriction>
                <owl:onProperty rdf:resource="http://www.semanticweb.org/SARS-CoV-2-Protein-ontology#interacts_with"/>
                <owl:someValuesFrom rdf:resource="http://purl.obolibrary.org/obo/PR_000050276"/>
            </owl:Restriction>
        </rdfs:subClassOf>
        <rdfs:subClassOf>
            <owl:Restriction>
                <owl:onProperty rdf:resource="http://www.semanticweb.org/SARS-CoV-2-Protein-ontology#interacts_with"/>
                <owl:someValuesFrom rdf:resource="http://purl.obolibrary.org/obo/PR_000050284"/>
            </owl:Restriction>
        </rdfs:subClassOf>
        <rdfs:subClassOf>
            <owl:Restriction>
                <owl:onProperty rdf:resource="http://www.semanticweb.org/SARS-CoV-2-Protein-ontology#interacts_with"/>
                <owl:someValuesFrom rdf:resource="http://purl.obolibrary.org/obo/PR_P0DTD2"/>
            </owl:Restriction>
        </rdfs:subClassOf>
        <rdfs:subClassOf>
            <owl:Restriction>
                <owl:onProperty rdf:resource="http://www.semanticweb.org/SARS-CoV-2-Protein-ontology#interacts_with"/>
                <owl:someValuesFrom rdf:resource="https://bio.scai.fraunhofer.de/ontology/COVID_0000146"/>
            </owl:Restriction>
        </rdfs:subClassOf>
        <obo:IAO_0000412 rdf:resource="http://purl.obolibrary.org/obo/pr.owl"/>
        <oboInOwl:hasDbXref>GenPept:YP_009725304</oboInOwl:hasDbXref>
        <oboInOwl:hasDbXref>GenPept:YP_009742615</oboInOwl:hasDbXref>
        <oboInOwl:hasExactSynonym>nsp8</oboInOwl:hasExactSynonym>
        <oboInOwl:hasExactSynonym>nsp8 (SARS-CoV-2)</oboInOwl:hasExactSynonym>
        <oboInOwl:hasOBONamespace>protein</oboInOwl:hasOBONamespace>
        <oboInOwl:id>PR:000050277</oboInOwl:id>
        <rdfs:comment>Note: 198 aa protein.</rdfs:comment>
        <rdfs:label>non-structural protein 8 (SARS-CoV-2)</rdfs:label>
        <rdfs:seeAlso>https://www.nytimes.com/interactive/2020/04/03/science/coronavirus-genome-bad-news-wrapped-in-protein.html</rdfs:seeAlso>
        <skos:definition>A rep gene proteolytic cleavage product (SARS-CoV-2) that is the central portion produced by the enzymatic action of 3CL-PRO proteinase (nsp5) when it cleaves the precursor rep gene translation product (SARS-CoV-2) between residues 3942-3943 and 4140-4141</skos:definition>
    </owl:Class>
    


    <!-- http://purl.obolibrary.org/obo/PR_000050278 -->

    <owl:Class rdf:about="http://purl.obolibrary.org/obo/PR_000050278">
        <rdfs:subClassOf rdf:resource="http://www.semanticweb.org/SARS-CoV-2-Protein-ontology#non_structural_proteins"/>
        <rdfs:subClassOf>
            <owl:Restriction>
                <owl:onProperty rdf:resource="http://www.semanticweb.org/SARS-CoV-2-Protein-ontology#interacts_with"/>
                <owl:someValuesFrom rdf:resource="http://purl.obolibrary.org/obo/PR_000050272"/>
            </owl:Restriction>
        </rdfs:subClassOf>
        <rdfs:subClassOf>
            <owl:Restriction>
                <owl:onProperty rdf:resource="http://www.semanticweb.org/SARS-CoV-2-Protein-ontology#interacts_with"/>
                <owl:someValuesFrom rdf:resource="http://purl.obolibrary.org/obo/PR_000050276"/>
            </owl:Restriction>
        </rdfs:subClassOf>
        <rdfs:subClassOf>
            <owl:Restriction>
                <owl:onProperty rdf:resource="http://www.semanticweb.org/SARS-CoV-2-Protein-ontology#interacts_with"/>
                <owl:someValuesFrom rdf:resource="http://purl.obolibrary.org/obo/PR_000050277"/>
            </owl:Restriction>
        </rdfs:subClassOf>
        <rdfs:subClassOf>
            <owl:Restriction>
                <owl:onProperty rdf:resource="http://www.semanticweb.org/SARS-CoV-2-Protein-ontology#interacts_with"/>
                <owl:someValuesFrom rdf:resource="http://purl.obolibrary.org/obo/PR_000050284"/>
            </owl:Restriction>
        </rdfs:subClassOf>
        <rdfs:subClassOf>
            <owl:Restriction>
                <owl:onProperty rdf:resource="http://www.semanticweb.org/SARS-CoV-2-Protein-ontology#interacts_with"/>
                <owl:someValuesFrom rdf:resource="http://purl.obolibrary.org/obo/PR_P0DTD8"/>
            </owl:Restriction>
        </rdfs:subClassOf>
        <obo:IAO_0000412 rdf:resource="http://purl.obolibrary.org/obo/pr.owl"/>
        <oboInOwl:hasDbXref>GenPept:YP_009725305</oboInOwl:hasDbXref>
        <oboInOwl:hasDbXref>GenPept:YP_009742616</oboInOwl:hasDbXref>
        <oboInOwl:hasExactSynonym>nsp9</oboInOwl:hasExactSynonym>
        <oboInOwl:hasExactSynonym>nsp9 (SARS-CoV-2)</oboInOwl:hasExactSynonym>
        <oboInOwl:hasOBONamespace>protein</oboInOwl:hasOBONamespace>
        <oboInOwl:id>PR:000050278</oboInOwl:id>
        <rdfs:comment>Note: 113 aa protein.</rdfs:comment>
        <rdfs:label>non-structural protein 9 (SARS-CoV-2)</rdfs:label>
        <rdfs:seeAlso>https://www.nytimes.com/interactive/2020/04/03/science/coronavirus-genome-bad-news-wrapped-in-protein.html</rdfs:seeAlso>
        <skos:definition>A rep gene proteolytic cleavage product (SARS-CoV-2) that is the central portion produced by the enzymatic action of 3CL-PRO proteinase (nsp5) when it cleaves the precursor rep gene translation product (SARS-CoV-2) between residues 4140-4141 and 4253-4254</skos:definition>
    </owl:Class>
    


    <!-- http://purl.obolibrary.org/obo/PR_000050279 -->

    <owl:Class rdf:about="http://purl.obolibrary.org/obo/PR_000050279">
        <rdfs:subClassOf rdf:resource="http://www.semanticweb.org/SARS-CoV-2-Protein-ontology#non_structural_proteins"/>
        <rdfs:subClassOf>
            <owl:Restriction>
                <owl:onProperty rdf:resource="http://www.semanticweb.org/SARS-CoV-2-Protein-ontology#interacts_with"/>
                <owl:someValuesFrom rdf:resource="http://purl.obolibrary.org/obo/PR_000050272"/>
            </owl:Restriction>
        </rdfs:subClassOf>
        <rdfs:subClassOf>
            <owl:Restriction>
                <owl:onProperty rdf:resource="http://www.semanticweb.org/SARS-CoV-2-Protein-ontology#interacts_with"/>
                <owl:someValuesFrom rdf:resource="http://purl.obolibrary.org/obo/PR_000050286"/>
            </owl:Restriction>
        </rdfs:subClassOf>
        <rdfs:subClassOf>
            <owl:Restriction>
                <owl:onProperty rdf:resource="http://www.semanticweb.org/SARS-CoV-2-Protein-ontology#interacts_with"/>
                <owl:someValuesFrom rdf:resource="http://purl.obolibrary.org/obo/PR_000050288"/>
            </owl:Restriction>
        </rdfs:subClassOf>
        <rdfs:subClassOf>
            <owl:Restriction>
                <owl:onProperty rdf:resource="http://www.semanticweb.org/SARS-CoV-2-Protein-ontology#interacts_with"/>
                <owl:someValuesFrom rdf:resource="http://purl.obolibrary.org/obo/PR_P0DTC6"/>
            </owl:Restriction>
        </rdfs:subClassOf>
        <obo:IAO_0000412 rdf:resource="http://purl.obolibrary.org/obo/pr.owl"/>
        <oboInOwl:hasDbXref>GenPept:YP_009725306</oboInOwl:hasDbXref>
        <oboInOwl:hasDbXref>GenPept:YP_009742617</oboInOwl:hasDbXref>
        <oboInOwl:hasExactSynonym>GFL (SARS-CoV-2)</oboInOwl:hasExactSynonym>
        <oboInOwl:hasExactSynonym>growth factor-like peptide (SARS-CoV-2)</oboInOwl:hasExactSynonym>
        <oboInOwl:hasExactSynonym>nsp10</oboInOwl:hasExactSynonym>
        <oboInOwl:hasExactSynonym>nsp10 (SARS-CoV-2)</oboInOwl:hasExactSynonym>
        <oboInOwl:hasOBONamespace>protein</oboInOwl:hasOBONamespace>
        <oboInOwl:id>PR:000050279</oboInOwl:id>
        <rdfs:comment>Note: 139 aa protein.</rdfs:comment>
        <rdfs:label>non-structural protein 10 (SARS-CoV-2)</rdfs:label>
        <rdfs:seeAlso>https://www.nytimes.com/interactive/2020/04/03/science/coronavirus-genome-bad-news-wrapped-in-protein.html</rdfs:seeAlso>
        <skos:definition>A rep gene proteolytic cleavage product (SARS-CoV-2) that is the central portion produced by the enzymatic action of 3CL-PRO proteinase (nsp5) when it cleaves the precursor rep gene translation product (SARS-CoV-2) between residues 4253-4254 and 4392-4393</skos:definition>
    </owl:Class>
    <owl:Axiom>
        <owl:annotatedSource rdf:resource="http://purl.obolibrary.org/obo/PR_000050279"/>
        <owl:annotatedProperty rdf:resource="http://www.w3.org/2000/01/rdf-schema#subClassOf"/>
        <owl:annotatedTarget>
            <owl:Restriction>
                <owl:onProperty rdf:resource="http://www.semanticweb.org/SARS-CoV-2-Protein-ontology#interacts_with"/>
                <owl:someValuesFrom rdf:resource="http://purl.obolibrary.org/obo/PR_000050286"/>
            </owl:Restriction>
        </owl:annotatedTarget>
        <rdfs:comment>nsp10 binds to viral protein nsp14 and enhances it&apos;s enzymatic activities</rdfs:comment>
        <covid:fromArticle xml:lang="en">true</covid:fromArticle>
    </owl:Axiom>
    <owl:Axiom>
        <owl:annotatedSource rdf:resource="http://purl.obolibrary.org/obo/PR_000050279"/>
        <owl:annotatedProperty rdf:resource="http://www.w3.org/2000/01/rdf-schema#subClassOf"/>
        <owl:annotatedTarget>
            <owl:Restriction>
                <owl:onProperty rdf:resource="http://www.semanticweb.org/SARS-CoV-2-Protein-ontology#interacts_with"/>
                <owl:someValuesFrom rdf:resource="http://purl.obolibrary.org/obo/PR_000050288"/>
            </owl:Restriction>
        </owl:annotatedTarget>
        <rdfs:comment>nsp10 binds to viral protein nsp14 and enhances it&apos;s enzymatic activities</rdfs:comment>
        <covid:fromArticle xml:lang="en">true</covid:fromArticle>
    </owl:Axiom>
    


    <!-- http://purl.obolibrary.org/obo/PR_000050280 -->

    <owl:Class rdf:about="http://purl.obolibrary.org/obo/PR_000050280">
        <rdfs:subClassOf rdf:resource="http://www.semanticweb.org/SARS-CoV-2-Protein-ontology#non_structural_proteins"/>
        <obo:IAO_0000412 rdf:resource="http://purl.obolibrary.org/obo/pr.owl"/>
        <oboInOwl:hasDbXref>GenPept:YP_009725312</oboInOwl:hasDbXref>
        <oboInOwl:hasExactSynonym>PRO_0000449645</oboInOwl:hasExactSynonym>
        <oboInOwl:hasExactSynonym>UniProtKB:P0DTC1, 4393-4405</oboInOwl:hasExactSynonym>
        <oboInOwl:hasExactSynonym>nsp11</oboInOwl:hasExactSynonym>
        <oboInOwl:hasExactSynonym>nsp11 (SARS2)</oboInOwl:hasExactSynonym>
        <oboInOwl:hasExactSynonym>rep/Clv:nsp11 (SARS2)</oboInOwl:hasExactSynonym>
        <oboInOwl:hasOBONamespace>protein</oboInOwl:hasOBONamespace>
        <oboInOwl:id>PR:000050280</oboInOwl:id>
        <rdfs:comment>Category=organism-modification. Note: 13 aa protein.</rdfs:comment>
        <rdfs:label>non-structural protein 11 (SARS-CoV-2)</rdfs:label>
        <rdfs:seeAlso>https://www.nytimes.com/interactive/2020/04/03/science/coronavirus-genome-bad-news-wrapped-in-protein.html</rdfs:seeAlso>
        <skos:definition>An ORF1a proteolytic cleavage product (SARS-CoV-2) that is the portion produced by the enzymatic action of 3CL-PRO proteinase (nsp5) when it cleaves the precursor between residues 4392-4393 and 4405-4406. UniProtKB:P0DTC1, 4393-4405.</skos:definition>
        <covid:fromPubMed>true</covid:fromPubMed>
        <oboInOwl1:hasDbXRef rdf:resource="http://www.ncbi.nlm.nih.gov/pmc/articles/pmc8191288/"/>
    </owl:Class>
    


    <!-- http://purl.obolibrary.org/obo/PR_000050284 -->

    <owl:Class rdf:about="http://purl.obolibrary.org/obo/PR_000050284">
        <rdfs:subClassOf rdf:resource="http://www.semanticweb.org/SARS-CoV-2-Protein-ontology#non_structural_proteins"/>
        <rdfs:subClassOf>
            <owl:Restriction>
                <owl:onProperty rdf:resource="http://www.semanticweb.org/SARS-CoV-2-Protein-ontology#interacts_with"/>
                <owl:someValuesFrom rdf:resource="http://purl.obolibrary.org/obo/PR_000050272"/>
            </owl:Restriction>
        </rdfs:subClassOf>
        <rdfs:subClassOf>
            <owl:Restriction>
                <owl:onProperty rdf:resource="http://www.semanticweb.org/SARS-CoV-2-Protein-ontology#interacts_with"/>
                <owl:someValuesFrom rdf:resource="http://purl.obolibrary.org/obo/PR_000050274"/>
            </owl:Restriction>
        </rdfs:subClassOf>
        <rdfs:subClassOf>
            <owl:Restriction>
                <owl:onProperty rdf:resource="http://www.semanticweb.org/SARS-CoV-2-Protein-ontology#interacts_with"/>
                <owl:someValuesFrom rdf:resource="http://purl.obolibrary.org/obo/PR_000050276"/>
            </owl:Restriction>
        </rdfs:subClassOf>
        <rdfs:subClassOf>
            <owl:Restriction>
                <owl:onProperty rdf:resource="http://www.semanticweb.org/SARS-CoV-2-Protein-ontology#interacts_with"/>
                <owl:someValuesFrom rdf:resource="http://purl.obolibrary.org/obo/PR_000050277"/>
            </owl:Restriction>
        </rdfs:subClassOf>
        <rdfs:subClassOf>
            <owl:Restriction>
                <owl:onProperty rdf:resource="http://www.semanticweb.org/SARS-CoV-2-Protein-ontology#interacts_with"/>
                <owl:someValuesFrom rdf:resource="http://purl.obolibrary.org/obo/PR_P0DTC5"/>
            </owl:Restriction>
        </rdfs:subClassOf>
        <rdfs:subClassOf>
            <owl:Restriction>
                <owl:onProperty rdf:resource="http://www.semanticweb.org/SARS-CoV-2-Protein-ontology#interacts_with"/>
                <owl:someValuesFrom rdf:resource="https://bio.scai.fraunhofer.de/ontology/COVID_0000146"/>
            </owl:Restriction>
        </rdfs:subClassOf>
        <obo:IAO_0000412 rdf:resource="http://purl.obolibrary.org/obo/pr.owl"/>
        <oboInOwl:hasDbXref>GenPept:YP_009725307</oboInOwl:hasDbXref>
        <oboInOwl:hasExactSynonym>ORF1ab/Clv:nsp12 (SARS2)</oboInOwl:hasExactSynonym>
        <oboInOwl:hasExactSynonym>PRO_0000449629</oboInOwl:hasExactSynonym>
        <oboInOwl:hasExactSynonym>Pol (SARS2)</oboInOwl:hasExactSynonym>
        <oboInOwl:hasExactSynonym>RNA-directed RNA polymerase (SARS-CoV-2)</oboInOwl:hasExactSynonym>
        <oboInOwl:hasExactSynonym>RdRp (SARS2)</oboInOwl:hasExactSynonym>
        <oboInOwl:hasExactSynonym>UniProtKB:P0DTD1, 4393-5324</oboInOwl:hasExactSynonym>
        <oboInOwl:hasExactSynonym>nsp12</oboInOwl:hasExactSynonym>
        <oboInOwl:hasExactSynonym>nsp12 (SARS2)</oboInOwl:hasExactSynonym>
        <oboInOwl:hasOBONamespace>protein</oboInOwl:hasOBONamespace>
        <oboInOwl:id>PR:000050284</oboInOwl:id>
        <rdfs:comment>Category=organism-modification. Note: 932 aa protein.</rdfs:comment>
        <rdfs:label>non-structural protein 12 (SARS-CoV-2)</rdfs:label>
        <skos:definition>An ORF1ab proteolytic cleavage product (SARS-CoV-2) that is the portion produced by the enzymatic action of 3CL-PRO proteinase (nsp5) when it cleaves the precursor between residues 4392-4393 and 5324-5325.</skos:definition>
        <covid:fromPubMed>true</covid:fromPubMed>
        <oboInOwl1:hasDbXRef rdf:resource="https://www.ncbi.nlm.nih.gov/pubmed/32277040"/>
    </owl:Class>
    


    <!-- http://purl.obolibrary.org/obo/PR_000050285 -->

    <owl:Class rdf:about="http://purl.obolibrary.org/obo/PR_000050285">
        <rdfs:subClassOf rdf:resource="http://www.semanticweb.org/SARS-CoV-2-Protein-ontology#non_structural_proteins"/>
        <rdfs:subClassOf>
            <owl:Restriction>
                <owl:onProperty rdf:resource="http://www.semanticweb.org/SARS-CoV-2-Protein-ontology#interacts_with"/>
                <owl:someValuesFrom rdf:resource="http://purl.obolibrary.org/obo/PR_000050272"/>
            </owl:Restriction>
        </rdfs:subClassOf>
        <rdfs:subClassOf>
            <owl:Restriction>
                <owl:onProperty rdf:resource="http://www.semanticweb.org/SARS-CoV-2-Protein-ontology#interacts_with"/>
                <owl:someValuesFrom rdf:resource="http://purl.obolibrary.org/obo/PR_000050276"/>
            </owl:Restriction>
        </rdfs:subClassOf>
        <rdfs:subClassOf>
            <owl:Restriction>
                <owl:onProperty rdf:resource="http://www.semanticweb.org/SARS-CoV-2-Protein-ontology#interacts_with"/>
                <owl:someValuesFrom rdf:resource="http://purl.obolibrary.org/obo/PR_000050277"/>
            </owl:Restriction>
        </rdfs:subClassOf>
        <rdfs:subClassOf>
            <owl:Restriction>
                <owl:onProperty rdf:resource="http://www.semanticweb.org/SARS-CoV-2-Protein-ontology#interacts_with"/>
                <owl:someValuesFrom rdf:resource="https://bio.scai.fraunhofer.de/ontology/COVID_0000146"/>
            </owl:Restriction>
        </rdfs:subClassOf>
        <obo:IAO_0000412 rdf:resource="http://purl.obolibrary.org/obo/pr.owl"/>
        <oboInOwl:hasDbXref>GenPept:YP_009725308</oboInOwl:hasDbXref>
        <oboInOwl:hasExactSynonym>Hel (SARS2)</oboInOwl:hasExactSynonym>
        <oboInOwl:hasExactSynonym>ORF1ab/Clv:nsp13 (SARS2)</oboInOwl:hasExactSynonym>
        <oboInOwl:hasExactSynonym>PRO_0000449630</oboInOwl:hasExactSynonym>
        <oboInOwl:hasExactSynonym>UniProtKB:P0DTD1, 5325-5925</oboInOwl:hasExactSynonym>
        <oboInOwl:hasExactSynonym>helicase (SARS-CoV-2)</oboInOwl:hasExactSynonym>
        <oboInOwl:hasExactSynonym>https://www.nytimes.com/interactive/2020/04/03/science/coronavirus-genome-bad-news-wrapped-in-protein.html</oboInOwl:hasExactSynonym>
        <oboInOwl:hasExactSynonym>nsp13</oboInOwl:hasExactSynonym>
        <oboInOwl:hasExactSynonym>nsp13 (SARS2)</oboInOwl:hasExactSynonym>
        <oboInOwl:hasOBONamespace>protein</oboInOwl:hasOBONamespace>
        <oboInOwl:id>PR:000050285</oboInOwl:id>
        <rdfs:comment>Category=organism-modification. Note: 601 aa protein.</rdfs:comment>
        <rdfs:label>non-structural protein 13 (SARS-CoV-2)</rdfs:label>
        <skos:definition>An ORF1ab proteolytic cleavage product (SARS-CoV-2) that is the portion produced by the enzymatic action of 3CL-PRO proteinase (nsp5) when it cleaves the precursor between residues 5324-5325 and 5925-5926.</skos:definition>
        <covid:fromPubMed>true</covid:fromPubMed>
        <oboInOwl1:hasDbXRef rdf:resource="https://www.ncbi.nlm.nih.gov/pubmed/32265180"/>
    </owl:Class>
    


    <!-- http://purl.obolibrary.org/obo/PR_000050286 -->

    <owl:Class rdf:about="http://purl.obolibrary.org/obo/PR_000050286">
        <rdfs:subClassOf rdf:resource="http://www.semanticweb.org/SARS-CoV-2-Protein-ontology#non_structural_proteins"/>
        <rdfs:subClassOf>
            <owl:Restriction>
                <owl:onProperty rdf:resource="http://www.semanticweb.org/SARS-CoV-2-Protein-ontology#interacts_with"/>
                <owl:someValuesFrom rdf:resource="http://purl.obolibrary.org/obo/PR_000050274"/>
            </owl:Restriction>
        </rdfs:subClassOf>
        <rdfs:subClassOf>
            <owl:Restriction>
                <owl:onProperty rdf:resource="http://www.semanticweb.org/SARS-CoV-2-Protein-ontology#interacts_with"/>
                <owl:someValuesFrom rdf:resource="http://purl.obolibrary.org/obo/PR_000050279"/>
            </owl:Restriction>
        </rdfs:subClassOf>
        <rdfs:subClassOf>
            <owl:Restriction>
                <owl:onProperty rdf:resource="http://www.semanticweb.org/SARS-CoV-2-Protein-ontology#interacts_with"/>
                <owl:someValuesFrom rdf:resource="https://bio.scai.fraunhofer.de/ontology/COVID_0000146"/>
            </owl:Restriction>
        </rdfs:subClassOf>
        <obo:IAO_0000412 rdf:resource="http://purl.obolibrary.org/obo/pr.owl"/>
        <oboInOwl:hasDbXref>GenPept:YP_009725309</oboInOwl:hasDbXref>
        <oboInOwl:hasExactSynonym>ExoN (SARS2)</oboInOwl:hasExactSynonym>
        <oboInOwl:hasExactSynonym>ORF1ab/Clv:nsp14 (SARS2)</oboInOwl:hasExactSynonym>
        <oboInOwl:hasExactSynonym>PRO_0000449631</oboInOwl:hasExactSynonym>
        <oboInOwl:hasExactSynonym>UniProtKB:P0DTD1, 5926-6452</oboInOwl:hasExactSynonym>
        <oboInOwl:hasExactSynonym>bifunctional exonuclease/methyltransferase (SARS-CoV-2)</oboInOwl:hasExactSynonym>
        <oboInOwl:hasExactSynonym>https://www.nytimes.com/interactive/2020/04/03/science/coronavirus-genome-bad-news-wrapped-in-protein.html</oboInOwl:hasExactSynonym>
        <oboInOwl:hasExactSynonym>nsp14</oboInOwl:hasExactSynonym>
        <oboInOwl:hasExactSynonym>nsp14 (SARS2)</oboInOwl:hasExactSynonym>
        <oboInOwl:hasNarrowSynonym>3&apos;-to-5&apos; exonuclease (SARS2)</oboInOwl:hasNarrowSynonym>
        <oboInOwl:hasNarrowSynonym>guanine-N7 methyltransferase (SARS2)</oboInOwl:hasNarrowSynonym>
        <oboInOwl:hasOBONamespace>protein</oboInOwl:hasOBONamespace>
        <oboInOwl:id>PR:000050286</oboInOwl:id>
        <rdfs:comment>Category=organism-modification. Note: 527 aa protein.</rdfs:comment>
        <rdfs:label>non-structural protein 14 (SARS-CoV-2)</rdfs:label>
        <rdfs:seeAlso>https://www.biorxiv.org/content/10.1101/2020.03.22.002386v3</rdfs:seeAlso>
        <skos:definition>An ORF1ab proteolytic cleavage product (SARS-CoV-2) that is the portion produced by the enzymatic action of 3CL-PRO proteinase (nsp5) when it cleaves the precursor between residues 5925-5926 and 6452-6453.</skos:definition>
        <covid:fromArticle>true</covid:fromArticle>
    </owl:Class>
    


    <!-- http://purl.obolibrary.org/obo/PR_000050287 -->

    <owl:Class rdf:about="http://purl.obolibrary.org/obo/PR_000050287">
        <rdfs:subClassOf rdf:resource="http://www.semanticweb.org/SARS-CoV-2-Protein-ontology#non_structural_proteins"/>
        <rdfs:subClassOf>
            <owl:Restriction>
                <owl:onProperty rdf:resource="http://www.semanticweb.org/SARS-CoV-2-Protein-ontology#interacts_with"/>
                <owl:someValuesFrom rdf:resource="http://purl.obolibrary.org/obo/PR_000050271"/>
            </owl:Restriction>
        </rdfs:subClassOf>
        <obo:IAO_0000412 rdf:resource="http://purl.obolibrary.org/obo/pr.owl"/>
        <oboInOwl:hasDbXref>GenPept:YP_009725310</oboInOwl:hasDbXref>
        <oboInOwl:hasExactSynonym>NendoU (SARS2)</oboInOwl:hasExactSynonym>
        <oboInOwl:hasExactSynonym>ORF1ab/Clv:nsp15 (SARS2)</oboInOwl:hasExactSynonym>
        <oboInOwl:hasExactSynonym>PRO_0000449632</oboInOwl:hasExactSynonym>
        <oboInOwl:hasExactSynonym>UniProtKB:P0DTD1, 6453-6798</oboInOwl:hasExactSynonym>
        <oboInOwl:hasExactSynonym>endoRNAse (SARS2)</oboInOwl:hasExactSynonym>
        <oboInOwl:hasExactSynonym>nsp15</oboInOwl:hasExactSynonym>
        <oboInOwl:hasExactSynonym>nsp15 (SARS2)</oboInOwl:hasExactSynonym>
        <oboInOwl:hasExactSynonym>uridylate-specific endoribonuclease (SARS-CoV-2)</oboInOwl:hasExactSynonym>
        <oboInOwl:hasOBONamespace>protein</oboInOwl:hasOBONamespace>
        <oboInOwl:id>PR:000050287</oboInOwl:id>
        <rdfs:comment>Category=organism-modification. Note: 346 aa protein.</rdfs:comment>
        <rdfs:label>non-structural protein 15 (SARS-CoV-2)</rdfs:label>
        <rdfs:seeAlso>https://www.nytimes.com/interactive/2020/04/03/science/coronavirus-genome-bad-news-wrapped-in-protein.html</rdfs:seeAlso>
        <skos:definition>An ORF1ab proteolytic cleavage product (SARS-CoV-2) that is the portion produced by the enzymatic action of 3CL-PRO proteinase (nsp5) when it cleaves the precursor between residues 6452-6453 and 6798-6799.</skos:definition>
        <covid:fromPubMed>true</covid:fromPubMed>
        <oboInOwl1:hasDbXRef rdf:resource="https://www.ncbi.nlm.nih.gov/pubmed/32218151"/>
    </owl:Class>
    


    <!-- http://purl.obolibrary.org/obo/PR_000050288 -->

    <owl:Class rdf:about="http://purl.obolibrary.org/obo/PR_000050288">
        <rdfs:subClassOf rdf:resource="http://www.semanticweb.org/SARS-CoV-2-Protein-ontology#non_structural_proteins"/>
        <rdfs:subClassOf>
            <owl:Restriction>
                <owl:onProperty rdf:resource="http://www.semanticweb.org/SARS-CoV-2-Protein-ontology#interacts_with"/>
                <owl:someValuesFrom rdf:resource="http://purl.obolibrary.org/obo/PR_000050272"/>
            </owl:Restriction>
        </rdfs:subClassOf>
        <rdfs:subClassOf>
            <owl:Restriction>
                <owl:onProperty rdf:resource="http://www.semanticweb.org/SARS-CoV-2-Protein-ontology#interacts_with"/>
                <owl:someValuesFrom rdf:resource="http://purl.obolibrary.org/obo/PR_000050279"/>
            </owl:Restriction>
        </rdfs:subClassOf>
        <rdfs:subClassOf>
            <owl:Restriction>
                <owl:onProperty rdf:resource="http://www.semanticweb.org/SARS-CoV-2-Protein-ontology#interacts_with"/>
                <owl:someValuesFrom rdf:resource="http://purl.obolibrary.org/obo/PR_P0DTC9"/>
            </owl:Restriction>
        </rdfs:subClassOf>
        <rdfs:subClassOf>
            <owl:Restriction>
                <owl:onProperty rdf:resource="http://www.semanticweb.org/SARS-CoV-2-Protein-ontology#interacts_with"/>
                <owl:someValuesFrom rdf:resource="http://purl.obolibrary.org/obo/PR_P0DTD8"/>
            </owl:Restriction>
        </rdfs:subClassOf>
        <obo:IAO_0000412 rdf:resource="http://purl.obolibrary.org/obo/pr.owl"/>
        <oboInOwl:hasDbXref>GenPept:YP_009725311</oboInOwl:hasDbXref>
        <oboInOwl:hasExactSynonym>2&apos;-O-methyltransferase (SARS-CoV-2)</oboInOwl:hasExactSynonym>
        <oboInOwl:hasExactSynonym>2&apos;-O-ribose methyltransferase (SARS2)</oboInOwl:hasExactSynonym>
        <oboInOwl:hasExactSynonym>ORF1ab/Clv:nsp16 (SARS2)</oboInOwl:hasExactSynonym>
        <oboInOwl:hasExactSynonym>PRO_0000449633</oboInOwl:hasExactSynonym>
        <oboInOwl:hasExactSynonym>UniProtKB:P0DTD1, 6799-7096</oboInOwl:hasExactSynonym>
        <oboInOwl:hasExactSynonym>nsp16</oboInOwl:hasExactSynonym>
        <oboInOwl:hasExactSynonym>nsp16 (SARS2)</oboInOwl:hasExactSynonym>
        <oboInOwl:hasOBONamespace>protein</oboInOwl:hasOBONamespace>
        <oboInOwl:id>PR:000050288</oboInOwl:id>
        <rdfs:comment>Category=organism-modification. Note: 298 aa protein.</rdfs:comment>
        <rdfs:label>non-structural protein 16 (SARS-CoV-2)</rdfs:label>
        <rdfs:seeAlso>https://www.nytimes.com/interactive/2020/04/03/science/coronavirus-genome-bad-news-wrapped-in-protein.html</rdfs:seeAlso>
        <rdfs:seeAlso>https://www.who.int/bulletin/online_first/20-255943.pdf</rdfs:seeAlso>
        <skos:definition>An ORF1ab proteolytic cleavage product (SARS-CoV-2) that is the portion produced by the enzymatic action of 3CL-PRO proteinase (nsp5) when it cleaves the precursor between residues 6798-6799.</skos:definition>
        <covid:fromArticle>true</covid:fromArticle>
    </owl:Class>
    


    <!-- http://purl.obolibrary.org/obo/PR_A0A663DJA2 -->

    <owl:Class rdf:about="http://purl.obolibrary.org/obo/PR_A0A663DJA2">
        <rdfs:subClassOf rdf:resource="http://www.semanticweb.org/SARS-CoV-2-Protein-ontology#accessory_proteins"/>
        <rdfs:subClassOf>
            <owl:Restriction>
                <owl:onProperty rdf:resource="http://www.semanticweb.org/SARS-CoV-2-Protein-ontology#interacts_with"/>
                <owl:someValuesFrom rdf:resource="http://purl.obolibrary.org/obo/PR_000050272"/>
            </owl:Restriction>
        </rdfs:subClassOf>
        <obo:IAO_0000412 rdf:resource="http://purl.obolibrary.org/obo/pr.owl"/>
        <oboInOwl:hasDbXref>GenPept:YP_009725255</oboInOwl:hasDbXref>
        <oboInOwl:hasDbXref>UniProtKB:A0A663DJA2</oboInOwl:hasDbXref>
        <oboInOwl:hasExactSynonym>ORF10 (SARS2)</oboInOwl:hasExactSynonym>
        <oboInOwl:hasOBONamespace>protein</oboInOwl:hasOBONamespace>
        <oboInOwl:hasRelatedSynonym>GU280_gp11</oboInOwl:hasRelatedSynonym>
        <oboInOwl:hasRelatedSynonym>ORF10</oboInOwl:hasRelatedSynonym>
        <oboInOwl:id>PR:A0A663DJA2</oboInOwl:id>
        <rdfs:comment>Category=organism-gene. Note: 38 aa protein.</rdfs:comment>
        <rdfs:label>ORF10 protein (SARS-CoV-2)</rdfs:label>
        <rdfs:seeAlso>https://www.biorxiv.org/content/10.1101/2020.03.12.988865v2</rdfs:seeAlso>
        <skos:definition>A protein that is a translation product of the ORF10 gene in SARS-CoV-2.</skos:definition>
        <covid:fromArticle>true</covid:fromArticle>
    </owl:Class>
    


    <!-- http://purl.obolibrary.org/obo/PR_P0DTC2 -->

    <owl:Class rdf:about="http://purl.obolibrary.org/obo/PR_P0DTC2">
        <rdfs:subClassOf rdf:resource="http://www.semanticweb.org/SARS-CoV-2-Protein-ontology#structural_proteins"/>
        <rdfs:subClassOf>
            <owl:Restriction>
                <owl:onProperty rdf:resource="http://www.semanticweb.org/SARS-CoV-2-Protein-ontology#interacts_with"/>
                <owl:someValuesFrom rdf:resource="http://purl.obolibrary.org/obo/PR_P0DTC5"/>
            </owl:Restriction>
        </rdfs:subClassOf>
        <rdfs:subClassOf>
            <owl:Restriction>
                <owl:onProperty rdf:resource="http://www.semanticweb.org/SARS-CoV-2-Protein-ontology#interacts_with"/>
                <owl:someValuesFrom rdf:resource="http://purl.obolibrary.org/obo/PR_P0DTC9"/>
            </owl:Restriction>
        </rdfs:subClassOf>
        <obo:IAO_0000412 rdf:resource="http://purl.obolibrary.org/obo/pr.owl"/>
        <oboInOwl:hasDbXref>GenPept:YP_009724390</oboInOwl:hasDbXref>
        <oboInOwl:hasDbXref>UniProtKB:P0DTC2</oboInOwl:hasDbXref>
        <oboInOwl:hasExactSynonym>E2 (SARS2)</oboInOwl:hasExactSynonym>
        <oboInOwl:hasExactSynonym>S (SARS2)</oboInOwl:hasExactSynonym>
        <oboInOwl:hasExactSynonym>S glycoprotein (SARS2)</oboInOwl:hasExactSynonym>
        <oboInOwl:hasExactSynonym>peplomer protein (SARS2)</oboInOwl:hasExactSynonym>
        <oboInOwl:hasExactSynonym>surface glycoprotein</oboInOwl:hasExactSynonym>
        <oboInOwl:hasExactSynonym>surface glycoprotein (SARS2)</oboInOwl:hasExactSynonym>
        <oboInOwl:hasOBONamespace>protein</oboInOwl:hasOBONamespace>
        <oboInOwl:hasRelatedSynonym>GU280_gp02</oboInOwl:hasRelatedSynonym>
        <oboInOwl:hasRelatedSynonym>S</oboInOwl:hasRelatedSynonym>
        <oboInOwl:id>PR:P0DTC2</oboInOwl:id>
        <rdfs:comment>Category=organism-gene. Note: 1273 aa protein. Undergoes additional processing by proteolytic cleavage.</rdfs:comment>
        <rdfs:label>spike glycoprotein (SARS-CoV-2)</rdfs:label>
        <skos:definition>A protein that is a translation product of the S gene in SARS-CoV-2.</skos:definition>
        <covid:fromPubMed>true</covid:fromPubMed>
        <oboInOwl1:hasDbXRef rdf:resource="https://www.ncbi.nlm.nih.gov/pubmed/32265180"/>
    </owl:Class>
    <owl:Axiom>
        <owl:annotatedSource rdf:resource="http://purl.obolibrary.org/obo/PR_P0DTC2"/>
        <owl:annotatedProperty rdf:resource="http://www.w3.org/2000/01/rdf-schema#subClassOf"/>
        <owl:annotatedTarget>
            <owl:Restriction>
                <owl:onProperty rdf:resource="http://www.semanticweb.org/SARS-CoV-2-Protein-ontology#interacts_with"/>
                <owl:someValuesFrom rdf:resource="http://purl.obolibrary.org/obo/PR_P0DTC9"/>
            </owl:Restriction>
        </owl:annotatedTarget>
        <rdfs:comment>S protein can bind to the N protein and enhance its stability and packaging into viral particles, which is critical for efficient viral replication and transmission</rdfs:comment>
        <covid:fromPubMed xml:lang="en">true</covid:fromPubMed>
    </owl:Axiom>
    


    <!-- http://purl.obolibrary.org/obo/PR_P0DTC3 -->

    <owl:Class rdf:about="http://purl.obolibrary.org/obo/PR_P0DTC3">
        <rdfs:subClassOf rdf:resource="http://www.semanticweb.org/SARS-CoV-2-Protein-ontology#accessory_proteins"/>
        <rdfs:subClassOf>
            <owl:Restriction>
                <owl:onProperty rdf:resource="http://www.semanticweb.org/SARS-CoV-2-Protein-ontology#interacts_with"/>
                <owl:someValuesFrom rdf:resource="http://purl.obolibrary.org/obo/PR_000050272"/>
            </owl:Restriction>
        </rdfs:subClassOf>
        <obo:IAO_0000412 rdf:resource="http://purl.obolibrary.org/obo/pr.owl"/>
        <oboInOwl:hasDbXref>GenPept:YP_009724391</oboInOwl:hasDbXref>
        <oboInOwl:hasDbXref>UniProtKB:P0DTC3</oboInOwl:hasDbXref>
        <oboInOwl:hasExactSynonym>ORF3a (SARS2)</oboInOwl:hasExactSynonym>
        <oboInOwl:hasExactSynonym>PRO_0000449650</oboInOwl:hasExactSynonym>
        <oboInOwl:hasExactSynonym>accessory protein 3a (SARS2)</oboInOwl:hasExactSynonym>
        <oboInOwl:hasExactSynonym>protein U274 (SARS2)</oboInOwl:hasExactSynonym>
        <oboInOwl:hasExactSynonym>protein X1 (SARS2)</oboInOwl:hasExactSynonym>
        <oboInOwl:hasOBONamespace>protein</oboInOwl:hasOBONamespace>
        <oboInOwl:hasRelatedSynonym>GU280_gp03</oboInOwl:hasRelatedSynonym>
        <oboInOwl:hasRelatedSynonym>ORF3a</oboInOwl:hasRelatedSynonym>
        <oboInOwl:id>PR:P0DTC3</oboInOwl:id>
        <rdfs:comment>Category=organism-gene. Note: 275 aa protein.</rdfs:comment>
        <rdfs:label>protein 3a (SARS-CoV-2)</rdfs:label>
        <rdfs:seeAlso>https://www.biorxiv.org/content/10.1101/2020.03.12.988865v2</rdfs:seeAlso>
        <skos:definition>A protein that is a translation product of the ORF3a gene in SARS-CoV-2.</skos:definition>
        <covid:fromArticle>true</covid:fromArticle>
    </owl:Class>
    


    <!-- http://purl.obolibrary.org/obo/PR_P0DTC4 -->

    <owl:Class rdf:about="http://purl.obolibrary.org/obo/PR_P0DTC4">
        <rdfs:subClassOf rdf:resource="http://www.semanticweb.org/SARS-CoV-2-Protein-ontology#structural_proteins"/>
        <rdfs:subClassOf>
            <owl:Restriction>
                <owl:onProperty rdf:resource="http://www.semanticweb.org/SARS-CoV-2-Protein-ontology#interacts_with"/>
                <owl:someValuesFrom rdf:resource="http://purl.obolibrary.org/obo/PR_000050273"/>
            </owl:Restriction>
        </rdfs:subClassOf>
        <rdfs:subClassOf>
            <owl:Restriction>
                <owl:onProperty rdf:resource="http://www.semanticweb.org/SARS-CoV-2-Protein-ontology#interacts_with"/>
                <owl:someValuesFrom rdf:resource="http://purl.obolibrary.org/obo/PR_P0DTC5"/>
            </owl:Restriction>
        </rdfs:subClassOf>
        <rdfs:subClassOf>
            <owl:Restriction>
                <owl:onProperty rdf:resource="http://www.semanticweb.org/SARS-CoV-2-Protein-ontology#interacts_with"/>
                <owl:someValuesFrom rdf:resource="http://purl.obolibrary.org/obo/PR_P0DTC9"/>
            </owl:Restriction>
        </rdfs:subClassOf>
        <rdfs:subClassOf>
            <owl:Restriction>
                <owl:onProperty rdf:resource="http://www.semanticweb.org/SARS-CoV-2-Protein-ontology#interacts_with"/>
                <owl:someValuesFrom rdf:resource="http://purl.obolibrary.org/obo/PR_P0DTD8"/>
            </owl:Restriction>
        </rdfs:subClassOf>
        <obo:IAO_0000412 rdf:resource="http://purl.obolibrary.org/obo/pr.owl"/>
        <oboInOwl:hasDbXref>GenPept:YP_009724392</oboInOwl:hasDbXref>
        <oboInOwl:hasDbXref>UniProtKB:P0DTC4</oboInOwl:hasDbXref>
        <oboInOwl:hasExactSynonym>E (SARS2)</oboInOwl:hasExactSynonym>
        <oboInOwl:hasExactSynonym>E protein (SARS2)</oboInOwl:hasExactSynonym>
        <oboInOwl:hasExactSynonym>PRO_0000449651</oboInOwl:hasExactSynonym>
        <oboInOwl:hasExactSynonym>envelope protein (SARS2)</oboInOwl:hasExactSynonym>
        <oboInOwl:hasExactSynonym>sM protein (SARS2)</oboInOwl:hasExactSynonym>
        <oboInOwl:hasOBONamespace>protein</oboInOwl:hasOBONamespace>
        <oboInOwl:hasRelatedSynonym>E</oboInOwl:hasRelatedSynonym>
        <oboInOwl:hasRelatedSynonym>GU280_gp04</oboInOwl:hasRelatedSynonym>
        <oboInOwl:hasRelatedSynonym>ORF4</oboInOwl:hasRelatedSynonym>
        <oboInOwl:id>PR:P0DTC4</oboInOwl:id>
        <rdfs:comment>Category=organism-gene. Note: 75 aa protein.</rdfs:comment>
        <rdfs:label>envelope small membrane protein (SARS-CoV-2)</rdfs:label>
        <skos:definition>A protein that is a translation product of the E gene in SARS-CoV-2.</skos:definition>
        <covid:fromPubMed>true</covid:fromPubMed>
        <oboInOwl1:hasDbXRef rdf:resource="https://www.ncbi.nlm.nih.gov/pubmed/32265180"/>
    </owl:Class>
    


    <!-- http://purl.obolibrary.org/obo/PR_P0DTC5 -->

    <owl:Class rdf:about="http://purl.obolibrary.org/obo/PR_P0DTC5">
        <rdfs:subClassOf rdf:resource="http://www.semanticweb.org/SARS-CoV-2-Protein-ontology#structural_proteins"/>
        <rdfs:subClassOf>
            <owl:Restriction>
                <owl:onProperty rdf:resource="http://www.semanticweb.org/SARS-CoV-2-Protein-ontology#interacts_with"/>
                <owl:someValuesFrom rdf:resource="http://purl.obolibrary.org/obo/PR_000050270"/>
            </owl:Restriction>
        </rdfs:subClassOf>
        <rdfs:subClassOf>
            <owl:Restriction>
                <owl:onProperty rdf:resource="http://www.semanticweb.org/SARS-CoV-2-Protein-ontology#interacts_with"/>
                <owl:someValuesFrom rdf:resource="http://purl.obolibrary.org/obo/PR_000050284"/>
            </owl:Restriction>
        </rdfs:subClassOf>
        <rdfs:subClassOf>
            <owl:Restriction>
                <owl:onProperty rdf:resource="http://www.semanticweb.org/SARS-CoV-2-Protein-ontology#interacts_with"/>
                <owl:someValuesFrom rdf:resource="http://purl.obolibrary.org/obo/PR_P0DTC4"/>
            </owl:Restriction>
        </rdfs:subClassOf>
        <rdfs:subClassOf>
            <owl:Restriction>
                <owl:onProperty rdf:resource="http://www.semanticweb.org/SARS-CoV-2-Protein-ontology#interacts_with"/>
                <owl:someValuesFrom rdf:resource="http://purl.obolibrary.org/obo/PR_P0DTC6"/>
            </owl:Restriction>
        </rdfs:subClassOf>
        <rdfs:subClassOf>
            <owl:Restriction>
                <owl:onProperty rdf:resource="http://www.semanticweb.org/SARS-CoV-2-Protein-ontology#interacts_with"/>
                <owl:someValuesFrom rdf:resource="http://purl.obolibrary.org/obo/PR_P0DTC9"/>
            </owl:Restriction>
        </rdfs:subClassOf>
        <rdfs:subClassOf>
            <owl:Restriction>
                <owl:onProperty rdf:resource="http://www.semanticweb.org/SARS-CoV-2-Protein-ontology#interacts_with"/>
                <owl:someValuesFrom rdf:resource="http://purl.obolibrary.org/obo/PR_P0DTD8"/>
            </owl:Restriction>
        </rdfs:subClassOf>
        <rdfs:subClassOf>
            <owl:Restriction>
                <owl:onProperty rdf:resource="http://www.semanticweb.org/SARS-CoV-2-Protein-ontology#interacts_with"/>
                <owl:someValuesFrom rdf:resource="https://bio.scai.fraunhofer.de/ontology/COVID_0000144"/>
            </owl:Restriction>
        </rdfs:subClassOf>
        <obo:IAO_0000412 rdf:resource="http://purl.obolibrary.org/obo/pr.owl"/>
        <oboInOwl:hasDbXref>GenPept:YP_009724393</oboInOwl:hasDbXref>
        <oboInOwl:hasDbXref>UniProtKB:P0DTC5</oboInOwl:hasDbXref>
        <oboInOwl:hasExactSynonym>E1 glycoprotein (SARS2)</oboInOwl:hasExactSynonym>
        <oboInOwl:hasExactSynonym>M (SARS2)</oboInOwl:hasExactSynonym>
        <oboInOwl:hasExactSynonym>M protein (SARS2)</oboInOwl:hasExactSynonym>
        <oboInOwl:hasExactSynonym>PRO_0000449652</oboInOwl:hasExactSynonym>
        <oboInOwl:hasExactSynonym>matrix glycoprotein (SARS2)</oboInOwl:hasExactSynonym>
        <oboInOwl:hasExactSynonym>membrane glycoprotein (SARS2)</oboInOwl:hasExactSynonym>
        <oboInOwl:hasOBONamespace>protein</oboInOwl:hasOBONamespace>
        <oboInOwl:hasRelatedSynonym>GU280_gp05</oboInOwl:hasRelatedSynonym>
        <oboInOwl:hasRelatedSynonym>M</oboInOwl:hasRelatedSynonym>
        <oboInOwl:hasRelatedSynonym>ORF5</oboInOwl:hasRelatedSynonym>
        <oboInOwl:id>PR:P0DTC5</oboInOwl:id>
        <rdfs:comment>Category=organism-gene. Note: 222 aa protein.</rdfs:comment>
        <rdfs:label>membrane protein (SARS-CoV-2)</rdfs:label>
        <skos:definition>A protein that is a translation product of the M gene in SARS-CoV-2.</skos:definition>
        <covid:fromPubMed>true</covid:fromPubMed>
        <oboInOwl1:hasDbXRef rdf:resource="https://www.ncbi.nlm.nih.gov/pubmed/32265180"/>
    </owl:Class>
    


    <!-- http://purl.obolibrary.org/obo/PR_P0DTC6 -->

    <owl:Class rdf:about="http://purl.obolibrary.org/obo/PR_P0DTC6">
        <rdfs:subClassOf rdf:resource="http://www.semanticweb.org/SARS-CoV-2-Protein-ontology#accessory_proteins"/>
        <rdfs:subClassOf>
            <owl:Restriction>
                <owl:onProperty rdf:resource="http://www.semanticweb.org/SARS-CoV-2-Protein-ontology#interacts_with"/>
                <owl:someValuesFrom rdf:resource="http://purl.obolibrary.org/obo/PR_000050273"/>
            </owl:Restriction>
        </rdfs:subClassOf>
        <rdfs:subClassOf>
            <owl:Restriction>
                <owl:onProperty rdf:resource="http://www.semanticweb.org/SARS-CoV-2-Protein-ontology#interacts_with"/>
                <owl:someValuesFrom rdf:resource="http://purl.obolibrary.org/obo/PR_000050279"/>
            </owl:Restriction>
        </rdfs:subClassOf>
        <rdfs:subClassOf>
            <owl:Restriction>
                <owl:onProperty rdf:resource="http://www.semanticweb.org/SARS-CoV-2-Protein-ontology#interacts_with"/>
                <owl:someValuesFrom rdf:resource="http://purl.obolibrary.org/obo/PR_P0DTC5"/>
            </owl:Restriction>
        </rdfs:subClassOf>
        <obo:IAO_0000412 rdf:resource="http://purl.obolibrary.org/obo/pr.owl"/>
        <oboInOwl:hasDbXref>GenPept:YP_009724394</oboInOwl:hasDbXref>
        <oboInOwl:hasDbXref>UniProtKB:P0DTC6</oboInOwl:hasDbXref>
        <oboInOwl:hasExactSynonym>ORF6 (SARS2)</oboInOwl:hasExactSynonym>
        <oboInOwl:hasExactSynonym>PRO_0000449653</oboInOwl:hasExactSynonym>
        <oboInOwl:hasExactSynonym>accessory protein 6 (SARS2)</oboInOwl:hasExactSynonym>
        <oboInOwl:hasExactSynonym>ns6 (SARS2)</oboInOwl:hasExactSynonym>
        <oboInOwl:hasExactSynonym>protein X3 (SARS2)</oboInOwl:hasExactSynonym>
        <oboInOwl:hasOBONamespace>protein</oboInOwl:hasOBONamespace>
        <oboInOwl:hasRelatedSynonym>GU280_gp06</oboInOwl:hasRelatedSynonym>
        <oboInOwl:hasRelatedSynonym>ORF6</oboInOwl:hasRelatedSynonym>
        <oboInOwl:hasRelatedSynonym>non-structural protein 6 (SARS2)</oboInOwl:hasRelatedSynonym>
        <oboInOwl:id>PR:P0DTC6</oboInOwl:id>
        <rdfs:comment>Category=organism-gene. Note: 61 aa protein.</rdfs:comment>
        <rdfs:label>ORF6 protein (SARS-CoV-2)</rdfs:label>
        <rdfs:seeAlso>https://www.biorxiv.org/content/10.1101/2020.03.12.988865v2</rdfs:seeAlso>
        <skos:definition>A protein that is a translation product of the ORF6 gene in SARS-CoV-2.</skos:definition>
        <covid:fromArticle>true</covid:fromArticle>
    </owl:Class>
    


    <!-- http://purl.obolibrary.org/obo/PR_P0DTC7 -->

    <owl:Class rdf:about="http://purl.obolibrary.org/obo/PR_P0DTC7">
        <rdfs:subClassOf rdf:resource="http://www.semanticweb.org/SARS-CoV-2-Protein-ontology#accessory_proteins"/>
        <rdfs:subClassOf>
            <owl:Restriction>
                <owl:onProperty rdf:resource="http://www.semanticweb.org/SARS-CoV-2-Protein-ontology#interacts_with"/>
                <owl:someValuesFrom rdf:resource="http://purl.obolibrary.org/obo/PR_000050270"/>
            </owl:Restriction>
        </rdfs:subClassOf>
        <obo:IAO_0000412 rdf:resource="http://purl.obolibrary.org/obo/pr.owl"/>
        <oboInOwl:hasDbXref>GenPept:YP_009724395</oboInOwl:hasDbXref>
        <oboInOwl:hasDbXref>UniProtKB:P0DTC7</oboInOwl:hasDbXref>
        <oboInOwl:hasExactSynonym>ORF7a (SARS2)</oboInOwl:hasExactSynonym>
        <oboInOwl:hasExactSynonym>accessory protein 7a (SARS2)</oboInOwl:hasExactSynonym>
        <oboInOwl:hasExactSynonym>protein U122 (SARS2)</oboInOwl:hasExactSynonym>
        <oboInOwl:hasExactSynonym>protein X4 (SARS2)</oboInOwl:hasExactSynonym>
        <oboInOwl:hasOBONamespace>protein</oboInOwl:hasOBONamespace>
        <oboInOwl:hasRelatedSynonym>GU280_gp07</oboInOwl:hasRelatedSynonym>
        <oboInOwl:hasRelatedSynonym>ORF7a</oboInOwl:hasRelatedSynonym>
        <oboInOwl:id>PR:P0DTC7</oboInOwl:id>
        <rdfs:comment>Category=organism-gene. Note: 121 aa protein.</rdfs:comment>
        <rdfs:label>protein 7a (SARS-CoV-2)</rdfs:label>
        <rdfs:seeAlso>https://www.biorxiv.org/content/10.1101/2020.03.12.988865v2</rdfs:seeAlso>
        <skos:definition>A protein that is a translation product of the ORF7a gene in SARS-CoV-2.</skos:definition>
        <covid:fromArticle>true</covid:fromArticle>
    </owl:Class>
    


    <!-- http://purl.obolibrary.org/obo/PR_P0DTC8 -->

    <owl:Class rdf:about="http://purl.obolibrary.org/obo/PR_P0DTC8">
        <rdfs:subClassOf rdf:resource="http://www.semanticweb.org/SARS-CoV-2-Protein-ontology#accessory_proteins"/>
        <obo:IAO_0000412 rdf:resource="http://purl.obolibrary.org/obo/pr.owl"/>
        <oboInOwl:hasDbXref>GenPept:YP_009724396</oboInOwl:hasDbXref>
        <oboInOwl:hasDbXref>UniProtKB:P0DTC8</oboInOwl:hasDbXref>
        <oboInOwl:hasExactSynonym>ORF8 (SARS2)</oboInOwl:hasExactSynonym>
        <oboInOwl:hasExactSynonym>ns8 (SARS2)</oboInOwl:hasExactSynonym>
        <oboInOwl:hasOBONamespace>protein</oboInOwl:hasOBONamespace>
        <oboInOwl:hasRelatedSynonym>GU280_gp09</oboInOwl:hasRelatedSynonym>
        <oboInOwl:hasRelatedSynonym>ORF8</oboInOwl:hasRelatedSynonym>
        <oboInOwl:hasRelatedSynonym>non-structural protein 8 (SARS2)</oboInOwl:hasRelatedSynonym>
        <oboInOwl:id>PR:P0DTC8</oboInOwl:id>
        <rdfs:comment>Category=organism-gene. Note: 121 aa protein.</rdfs:comment>
        <rdfs:label>ORF8 protein (SARS-CoV-2)</rdfs:label>
        <rdfs:seeAlso>https://www.biorxiv.org/content/10.1101/2020.03.12.988865v2</rdfs:seeAlso>
        <skos:definition>A protein that is a translation product of the ORF8 gene in SARS-CoV-2.</skos:definition>
        <covid:fromArticle>true</covid:fromArticle>
    </owl:Class>
    


    <!-- http://purl.obolibrary.org/obo/PR_P0DTC9 -->

    <owl:Class rdf:about="http://purl.obolibrary.org/obo/PR_P0DTC9">
        <rdfs:subClassOf rdf:resource="http://www.semanticweb.org/SARS-CoV-2-Protein-ontology#structural_proteins"/>
        <rdfs:subClassOf>
            <owl:Restriction>
                <owl:onProperty rdf:resource="http://www.semanticweb.org/SARS-CoV-2-Protein-ontology#interacts_with"/>
                <owl:someValuesFrom rdf:resource="http://purl.obolibrary.org/obo/PR_000050272"/>
            </owl:Restriction>
        </rdfs:subClassOf>
        <rdfs:subClassOf>
            <owl:Restriction>
                <owl:onProperty rdf:resource="http://www.semanticweb.org/SARS-CoV-2-Protein-ontology#interacts_with"/>
                <owl:someValuesFrom rdf:resource="http://purl.obolibrary.org/obo/PR_000050288"/>
            </owl:Restriction>
        </rdfs:subClassOf>
        <rdfs:subClassOf>
            <owl:Restriction>
                <owl:onProperty rdf:resource="http://www.semanticweb.org/SARS-CoV-2-Protein-ontology#interacts_with"/>
                <owl:someValuesFrom rdf:resource="http://purl.obolibrary.org/obo/PR_P0DTC4"/>
            </owl:Restriction>
        </rdfs:subClassOf>
        <rdfs:subClassOf>
            <owl:Restriction>
                <owl:onProperty rdf:resource="http://www.semanticweb.org/SARS-CoV-2-Protein-ontology#interacts_with"/>
                <owl:someValuesFrom rdf:resource="https://bio.scai.fraunhofer.de/ontology/COVID_0000144"/>
            </owl:Restriction>
        </rdfs:subClassOf>
        <obo:IAO_0000412 rdf:resource="http://purl.obolibrary.org/obo/pr.owl"/>
        <oboInOwl:hasDbXref>GenPept:YP_009724397</oboInOwl:hasDbXref>
        <oboInOwl:hasDbXref>UniProtKB:P0DTC9</oboInOwl:hasDbXref>
        <oboInOwl:hasExactSynonym>N (SARS2)</oboInOwl:hasExactSynonym>
        <oboInOwl:hasExactSynonym>NC (SARS2)</oboInOwl:hasExactSynonym>
        <oboInOwl:hasExactSynonym>PRO_0000449656</oboInOwl:hasExactSynonym>
        <oboInOwl:hasExactSynonym>nucleocapsid protein (SARS2)</oboInOwl:hasExactSynonym>
        <oboInOwl:hasExactSynonym>protein N (SARS2)</oboInOwl:hasExactSynonym>
        <oboInOwl:hasOBONamespace>protein</oboInOwl:hasOBONamespace>
        <oboInOwl:hasRelatedSynonym>GU280_gp10</oboInOwl:hasRelatedSynonym>
        <oboInOwl:hasRelatedSynonym>N</oboInOwl:hasRelatedSynonym>
        <oboInOwl:hasRelatedSynonym>ORF9</oboInOwl:hasRelatedSynonym>
        <oboInOwl:id>PR:P0DTC9</oboInOwl:id>
        <rdfs:comment>Category=organism-gene. Note: 419 aa protein.</rdfs:comment>
        <rdfs:label>nucleoprotein (SARS-CoV-2)</rdfs:label>
        <skos:definition>A protein that is a translation product of the N gene in SARS-CoV-2.</skos:definition>
        <covid:fromPubMed>true</covid:fromPubMed>
        <oboInOwl1:hasDbXRef rdf:resource="https://www.ncbi.nlm.nih.gov/pubmed/32265180"/>
    </owl:Class>
    


    <!-- http://purl.obolibrary.org/obo/PR_P0DTD2 -->

    <owl:Class rdf:about="http://purl.obolibrary.org/obo/PR_P0DTD2">
        <rdfs:subClassOf rdf:resource="http://www.semanticweb.org/SARS-CoV-2-Protein-ontology#accessory_proteins"/>
        <rdfs:subClassOf>
            <owl:Restriction>
                <owl:onProperty rdf:resource="http://www.semanticweb.org/SARS-CoV-2-Protein-ontology#interacts_with"/>
                <owl:someValuesFrom rdf:resource="http://purl.obolibrary.org/obo/PR_000050277"/>
            </owl:Restriction>
        </rdfs:subClassOf>
        <obo:IAO_0000412 rdf:resource="http://purl.obolibrary.org/obo/pr.owl"/>
        <oboInOwl:hasDbXref>UniProtKB:P0DTD2</oboInOwl:hasDbXref>
        <oboInOwl:hasExactSynonym>ORF-9b (SARS2)</oboInOwl:hasExactSynonym>
        <oboInOwl:hasExactSynonym>ORF9b (SARS2)</oboInOwl:hasExactSynonym>
        <oboInOwl:hasExactSynonym>PRO_0000449657</oboInOwl:hasExactSynonym>
        <oboInOwl:hasExactSynonym>accessory protein 9b (SARS2)</oboInOwl:hasExactSynonym>
        <oboInOwl:hasOBONamespace>protein</oboInOwl:hasOBONamespace>
        <oboInOwl:hasRelatedSynonym>ORF9b</oboInOwl:hasRelatedSynonym>
        <oboInOwl:id>PR:P0DTD2</oboInOwl:id>
        <rdfs:comment>Category=organism-gene. Note: 97 aa protein.</rdfs:comment>
        <rdfs:label>protein 9b (SARS-CoV-2)</rdfs:label>
        <rdfs:seeAlso>https://www.biorxiv.org/content/10.1101/2020.03.22.002386v3</rdfs:seeAlso>
        <skos:definition>A protein that is a translation product of the ORF9b gene in SARS-CoV-2.</skos:definition>
        <covid:fromArticle>true</covid:fromArticle>
        <covid:fromPubMed>true</covid:fromPubMed>
        <oboInOwl1:hasDbXRef rdf:resource="https://www.ncbi.nlm.nih.gov/pubmed/32218151"/>
    </owl:Class>
    


    <!-- http://purl.obolibrary.org/obo/PR_P0DTD3 -->

    <owl:Class rdf:about="http://purl.obolibrary.org/obo/PR_P0DTD3">
        <rdfs:subClassOf rdf:resource="http://www.semanticweb.org/SARS-CoV-2-Protein-ontology#accessory_proteins"/>
        <obo:IAO_0000412 rdf:resource="http://purl.obolibrary.org/obo/pr.owl"/>
        <oboInOwl:hasDbXref>UniProtKB:P0DTD3</oboInOwl:hasDbXref>
        <oboInOwl:hasExactSynonym>ORF14 (SARS2)</oboInOwl:hasExactSynonym>
        <oboInOwl:hasExactSynonym>PRO_0000449658</oboInOwl:hasExactSynonym>
        <oboInOwl:hasOBONamespace>protein</oboInOwl:hasOBONamespace>
        <oboInOwl:hasRelatedSynonym>ORF14</oboInOwl:hasRelatedSynonym>
        <oboInOwl:id>PR:P0DTD3</oboInOwl:id>
        <rdfs:comment>Category=organism-gene. Note: 73 aa protein.</rdfs:comment>
        <rdfs:label>uncharacterized protein 14 (SARS-CoV-2)</rdfs:label>
        <rdfs:seeAlso>https://www.biorxiv.org/content/10.1101/2020.03.21.001586v1</rdfs:seeAlso>
        <skos:definition>A protein that is a translation product of the ORF14 gene in SARS-CoV-2.</skos:definition>
        <covid:fromArticle>true</covid:fromArticle>
    </owl:Class>
    


    <!-- http://purl.obolibrary.org/obo/PR_P0DTD8 -->

    <owl:Class rdf:about="http://purl.obolibrary.org/obo/PR_P0DTD8">
        <rdfs:subClassOf rdf:resource="http://www.semanticweb.org/SARS-CoV-2-Protein-ontology#accessory_proteins"/>
        <rdfs:subClassOf>
            <owl:Restriction>
                <owl:onProperty rdf:resource="http://www.semanticweb.org/SARS-CoV-2-Protein-ontology#interacts_with"/>
                <owl:someValuesFrom rdf:resource="http://purl.obolibrary.org/obo/PR_000050278"/>
            </owl:Restriction>
        </rdfs:subClassOf>
        <rdfs:subClassOf>
            <owl:Restriction>
                <owl:onProperty rdf:resource="http://www.semanticweb.org/SARS-CoV-2-Protein-ontology#interacts_with"/>
                <owl:someValuesFrom rdf:resource="http://purl.obolibrary.org/obo/PR_000050288"/>
            </owl:Restriction>
        </rdfs:subClassOf>
        <obo:IAO_0000412 rdf:resource="http://purl.obolibrary.org/obo/pr.owl"/>
        <oboInOwl:hasDbXref>GenPept:YP_009725318</oboInOwl:hasDbXref>
        <oboInOwl:hasDbXref>UniProtKB:P0DTD8</oboInOwl:hasDbXref>
        <oboInOwl:hasExactSynonym>ORF7b (SARS2)</oboInOwl:hasExactSynonym>
        <oboInOwl:hasExactSynonym>PRO_0000449799</oboInOwl:hasExactSynonym>
        <oboInOwl:hasExactSynonym>accessory protein 7b (SARS2)</oboInOwl:hasExactSynonym>
        <oboInOwl:hasExactSynonym>non-structural protein 7b (SARS2)</oboInOwl:hasExactSynonym>
        <oboInOwl:hasExactSynonym>ns7b (SARS2)</oboInOwl:hasExactSynonym>
        <oboInOwl:hasOBONamespace>protein</oboInOwl:hasOBONamespace>
        <oboInOwl:hasRelatedSynonym>GU280_gp08</oboInOwl:hasRelatedSynonym>
        <oboInOwl:hasRelatedSynonym>ORF7b</oboInOwl:hasRelatedSynonym>
        <oboInOwl:id>PR:P0DTD8</oboInOwl:id>
        <rdfs:comment>Category=organism-gene. Note: 43 aa protein.</rdfs:comment>
        <rdfs:label>protein 7b (SARS-CoV-2)</rdfs:label>
        <rdfs:seeAlso>https://www.biorxiv.org/content/10.1101/2020.03.12.988865v2</rdfs:seeAlso>
        <skos:definition>A protein that is a translation product of the ORF7b gene in SARS-CoV-2.</skos:definition>
        <covid:fromArticle>true</covid:fromArticle>
    </owl:Class>
    


    <!-- http://www.semanticweb.org/SARS-CoV-2-Protein-ontology#accessory_proteins -->

    <owl:Class rdf:about="http://www.semanticweb.org/SARS-CoV-2-Protein-ontology#accessory_proteins">
        <rdfs:subClassOf rdf:resource="http://purl.obolibrary.org/obo/PR_000050262"/>
        <oboInOwl2:hasDefinition>A broad category of viral proteins that play indirect roles in the biological processes and activities of viruses. Included here are proteins that either regulate the expression of viral genes or are involved in modifying host cell functions. Many of the proteins in this category serve multiple functions.</oboInOwl2:hasDefinition>
        <rdfs:label>accessory protein</rdfs:label>
        <oboInOwl1:hasDbXRef>Since Proteins are classified under material entity, so as all the viral proteins.
Refer : https://www.ebi.ac.uk/ols/ontologies/pr/terms?iri=http%3A%2F%2Fpurl.obolibrary.org%2Fobo%2FPR_000000001</oboInOwl1:hasDbXRef>
    </owl:Class>
    <owl:Axiom>
        <owl:annotatedSource rdf:resource="http://www.semanticweb.org/SARS-CoV-2-Protein-ontology#accessory_proteins"/>
        <owl:annotatedProperty rdf:resource="http://ontofox.hegroup.org/vkdjgd5o.owl#oboInOwl:hasDefinition"/>
        <owl:annotatedTarget>A broad category of viral proteins that play indirect roles in the biological processes and activities of viruses. Included here are proteins that either regulate the expression of viral genes or are involved in modifying host cell functions. Many of the proteins in this category serve multiple functions.</owl:annotatedTarget>
        <rdfs:isDefinedBy>https://www.ncbi.nlm.nih.gov/mesh/?term=D054334</rdfs:isDefinedBy>
    </owl:Axiom>
    


    <!-- http://www.semanticweb.org/SARS-CoV-2-Protein-ontology#non_structural_proteins -->

    <owl:Class rdf:about="http://www.semanticweb.org/SARS-CoV-2-Protein-ontology#non_structural_proteins">
        <rdfs:subClassOf rdf:resource="http://purl.obolibrary.org/obo/PR_000050262"/>
        <oboInOwl2:hasDefinition>Proteins encoded by a viral genome that are produced in the organisms they infect, but not packaged into the virus particles. Some of these proteins may play roles within the infected cell during virus relpication or act in regulation of virus replication or virus assembly.</oboInOwl2:hasDefinition>
        <rdfs:label>nonstructural protein</rdfs:label>
        <covid:fromPubMed xml:lang="en">true</covid:fromPubMed>
        <oboInOwl1:hasDbXRef rdf:resource="https://www.ncbi.nlm.nih.gov/pubmed/32265180"/>
        <oboInOwl1:hasDbXRef>Since Proteins are classified under material entity, so as all the viral proteins.
Refer : https://www.ebi.ac.uk/ols/ontologies/pr/terms?iri=http%3A%2F%2Fpurl.obolibrary.org%2Fobo%2FPR_000000001</oboInOwl1:hasDbXRef>
    </owl:Class>
    <owl:Axiom>
        <owl:annotatedSource rdf:resource="http://www.semanticweb.org/SARS-CoV-2-Protein-ontology#non_structural_proteins"/>
        <owl:annotatedProperty rdf:resource="http://ontofox.hegroup.org/vkdjgd5o.owl#oboInOwl:hasDefinition"/>
        <owl:annotatedTarget>Proteins encoded by a viral genome that are produced in the organisms they infect, but not packaged into the virus particles. Some of these proteins may play roles within the infected cell during virus relpication or act in regulation of virus replication or virus assembly.</owl:annotatedTarget>
        <rdfs:isDefinedBy>https://www.ncbi.nlm.nih.gov/mesh/?term=D017361</rdfs:isDefinedBy>
    </owl:Axiom>
    


    <!-- http://www.semanticweb.org/SARS-CoV-2-Protein-ontology#structural_proteins -->

    <owl:Class rdf:about="http://www.semanticweb.org/SARS-CoV-2-Protein-ontology#structural_proteins">
        <rdfs:subClassOf rdf:resource="http://purl.obolibrary.org/obo/PR_000050262"/>
        <oboInOwl2:hasDefinition>Viral proteins that are components of the mature assembled VIRUS PARTICLES. They may include nucleocapsid core proteins (gag proteins), enzymes packaged within the virus particle (pol proteins), and membrane components (env proteins). These do not include the proteins encoded in the VIRAL GENOME that are produced in infected cells but which are not packaged in the mature virus particle,i.e. the so called non-structural proteins (VIRAL NONSTRUCTURAL PROTEINS).</oboInOwl2:hasDefinition>
        <rdfs:label>structural protein</rdfs:label>
        <oboInOwl1:hasDbXRef>Since Proteins are classified under material entity, so as all the viral proteins.
Refer : https://www.ebi.ac.uk/ols/ontologies/pr/terms?iri=http%3A%2F%2Fpurl.obolibrary.org%2Fobo%2FPR_000000001</oboInOwl1:hasDbXRef>
    </owl:Class>
    <owl:Axiom>
        <owl:annotatedSource rdf:resource="http://www.semanticweb.org/SARS-CoV-2-Protein-ontology#structural_proteins"/>
        <owl:annotatedProperty rdf:resource="http://ontofox.hegroup.org/vkdjgd5o.owl#oboInOwl:hasDefinition"/>
        <owl:annotatedTarget>Viral proteins that are components of the mature assembled VIRUS PARTICLES. They may include nucleocapsid core proteins (gag proteins), enzymes packaged within the virus particle (pol proteins), and membrane components (env proteins). These do not include the proteins encoded in the VIRAL GENOME that are produced in infected cells but which are not packaged in the mature virus particle,i.e. the so called non-structural proteins (VIRAL NONSTRUCTURAL PROTEINS).</owl:annotatedTarget>
        <rdfs:isDefinedBy>https://www.ncbi.nlm.nih.gov/mesh/?term=D015678</rdfs:isDefinedBy>
    </owl:Axiom>
    


    <!-- https://bio.scai.fraunhofer.de/ontology/COVID_0000133 -->

    <owl:Class rdf:about="https://bio.scai.fraunhofer.de/ontology/COVID_0000133">
        <rdfs:subClassOf rdf:resource="http://www.semanticweb.org/SARS-CoV-2-Protein-ontology#non_structural_proteins"/>
        <oboInOwl2:hasDefinition>The SARS-CoV-2 putative primase  is a nonstructural viral proteins that is composed of the nsp7 and nsp8 proteins and fold with a helical core of the heterotetramer formed by both nsp7 and nsp8 that is flanked with two symmetry-related nsp8 β-sheet subdomains.</oboInOwl2:hasDefinition>
        <rdfs:label>nsp7 and nsp8 primase complex</rdfs:label>
        <covid:CommentOnDefinition>modified definition</covid:CommentOnDefinition>
        <covid:CommentonHierarchy>Since Proteins are classified under material entity, so as all the viral proteins.
Refer : https://www.ebi.ac.uk/ols/ontologies/pr/terms?iri=http%3A%2F%2Fpurl.obolibrary.org%2Fobo%2FPR_000000001</covid:CommentonHierarchy>
        <covid:fromPubMed>true</covid:fromPubMed>
        <oboInOwl1:hasDbXRef rdf:resource="https://www.ncbi.nlm.nih.gov/pubmed/31138817"/>
        <oboInOwl1:hasDbXRef>https://pubmed.ncbi.nlm.nih.gov/32535228/</oboInOwl1:hasDbXRef>
        <oboInOwl1:hasExactSynonym>nsp7-nsp8 heterodimer</oboInOwl1:hasExactSynonym>
    </owl:Class>
    


    <!-- https://bio.scai.fraunhofer.de/ontology/COVID_0000143 -->

    <owl:Class rdf:about="https://bio.scai.fraunhofer.de/ontology/COVID_0000143">
        <rdfs:subClassOf rdf:resource="http://www.semanticweb.org/SARS-CoV-2-Protein-ontology#accessory_proteins"/>
        <oboInOwl2:hasDefinition>Open Reading Frame 7 in SARS CoV2</oboInOwl2:hasDefinition>
        <rdfs:label>ORF7</rdfs:label>
        <rdfs:seeAlso>https://www.biorxiv.org/content/10.1101/2020.03.12.988865v2</rdfs:seeAlso>
        <covid:CommentOnDefinition>modified definition</covid:CommentOnDefinition>
        <covid:CommentonHierarchy>Since Proteins are classified under material entity, so as all the viral proteins.
Refer : https://www.ebi.ac.uk/ols/ontologies/pr/terms?iri=http%3A%2F%2Fpurl.obolibrary.org%2Fobo%2FPR_000000001</covid:CommentonHierarchy>
        <covid:fromArticle>true</covid:fromArticle>
        <oboInOwl1:hasDbXRef rdf:resource="https://pubmed.ncbi.nlm.nih.gov/32167180/"/>
    </owl:Class>
    


    <!-- https://bio.scai.fraunhofer.de/ontology/COVID_0000144 -->

    <owl:Class rdf:about="https://bio.scai.fraunhofer.de/ontology/COVID_0000144">
        <rdfs:subClassOf rdf:resource="http://www.semanticweb.org/SARS-CoV-2-Protein-ontology#accessory_proteins"/>
        <rdfs:subClassOf>
            <owl:Restriction>
                <owl:onProperty rdf:resource="http://www.semanticweb.org/SARS-CoV-2-Protein-ontology#interacts_with"/>
                <owl:someValuesFrom rdf:resource="http://purl.obolibrary.org/obo/PR_000050278"/>
            </owl:Restriction>
        </rdfs:subClassOf>
        <rdfs:subClassOf>
            <owl:Restriction>
                <owl:onProperty rdf:resource="http://www.semanticweb.org/SARS-CoV-2-Protein-ontology#interacts_with"/>
                <owl:someValuesFrom rdf:resource="http://purl.obolibrary.org/obo/PR_P0DTC9"/>
            </owl:Restriction>
        </rdfs:subClassOf>
        <oboInOwl2:hasDefinition>Open Reading Frame 8b in SARS CoV2</oboInOwl2:hasDefinition>
        <rdfs:label>ORF8b</rdfs:label>
        <rdfs:seeAlso>https://www.biorxiv.org/content/10.1101/2020.03.22.002386v1</rdfs:seeAlso>
        <covid:CommentOnDefinition>modidied definition</covid:CommentOnDefinition>
        <covid:CommentonHierarchy>Since Proteins are classified under material entity, so as all the viral proteins.
Refer : https://www.ebi.ac.uk/ols/ontologies/pr/terms?iri=http%3A%2F%2Fpurl.obolibrary.org%2Fobo%2FPR_000000001</covid:CommentonHierarchy>
        <covid:fromArticle>true</covid:fromArticle>
        <oboInOwl1:hasDbXRef rdf:resource="https://pubmed.ncbi.nlm.nih.gov/32167180/"/>
    </owl:Class>
    


    <!-- https://bio.scai.fraunhofer.de/ontology/COVID_0000145 -->

    <owl:Class rdf:about="https://bio.scai.fraunhofer.de/ontology/COVID_0000145">
        <rdfs:subClassOf rdf:resource="http://www.semanticweb.org/SARS-CoV-2-Protein-ontology#accessory_proteins"/>
        <oboInOwl2:hasDefinition>Open Reading Frame 8a in SARS CoV2</oboInOwl2:hasDefinition>
        <rdfs:label>ORF8a</rdfs:label>
        <rdfs:seeAlso>https://www.biorxiv.org/content/10.1101/2020.03.22.002386v1</rdfs:seeAlso>
        <covid:CommentOnDefinition>modified definition</covid:CommentOnDefinition>
        <covid:CommentonHierarchy>Since Proteins are classified under material entity, so as all the viral proteins.
Refer : https://www.ebi.ac.uk/ols/ontologies/pr/terms?iri=http%3A%2F%2Fpurl.obolibrary.org%2Fobo%2FPR_000000001</covid:CommentonHierarchy>
        <covid:fromArticle>true</covid:fromArticle>
        <oboInOwl1:hasDbXRef rdf:resource="https://pubmed.ncbi.nlm.nih.gov/32167180/"/>
    </owl:Class>
    


    <!-- https://bio.scai.fraunhofer.de/ontology/COVID_0000146 -->

    <owl:Class rdf:about="https://bio.scai.fraunhofer.de/ontology/COVID_0000146">
        <rdfs:subClassOf rdf:resource="http://www.semanticweb.org/SARS-CoV-2-Protein-ontology#accessory_proteins"/>
        <rdfs:subClassOf>
            <owl:Restriction>
                <owl:onProperty rdf:resource="http://www.semanticweb.org/SARS-CoV-2-Protein-ontology#interacts_with"/>
                <owl:someValuesFrom rdf:resource="http://purl.obolibrary.org/obo/PR_000050277"/>
            </owl:Restriction>
        </rdfs:subClassOf>
        <rdfs:subClassOf>
            <owl:Restriction>
                <owl:onProperty rdf:resource="http://www.semanticweb.org/SARS-CoV-2-Protein-ontology#interacts_with"/>
                <owl:someValuesFrom rdf:resource="http://purl.obolibrary.org/obo/PR_000050284"/>
            </owl:Restriction>
        </rdfs:subClassOf>
        <rdfs:subClassOf>
            <owl:Restriction>
                <owl:onProperty rdf:resource="http://www.semanticweb.org/SARS-CoV-2-Protein-ontology#interacts_with"/>
                <owl:someValuesFrom rdf:resource="http://purl.obolibrary.org/obo/PR_000050285"/>
            </owl:Restriction>
        </rdfs:subClassOf>
        <rdfs:subClassOf>
            <owl:Restriction>
                <owl:onProperty rdf:resource="http://www.semanticweb.org/SARS-CoV-2-Protein-ontology#interacts_with"/>
                <owl:someValuesFrom rdf:resource="http://purl.obolibrary.org/obo/PR_000050286"/>
            </owl:Restriction>
        </rdfs:subClassOf>
        <oboInOwl2:hasDefinition>Open Reading Frame 3b in SARS CoV2</oboInOwl2:hasDefinition>
        <rdfs:label>ORF3b</rdfs:label>
        <rdfs:seeAlso>https://www.biorxiv.org/content/10.1101/2020.03.12.988865v2</rdfs:seeAlso>
        <covid:CommentOnDefinition>modified definition</covid:CommentOnDefinition>
        <covid:CommentonHierarchy>Since Proteins are classified under material entity, so as all the viral proteins.
Refer : https://www.ebi.ac.uk/ols/ontologies/pr/terms?iri=http%3A%2F%2Fpurl.obolibrary.org%2Fobo%2FPR_000000001</covid:CommentonHierarchy>
        <covid:fromArticle>true</covid:fromArticle>
        <oboInOwl1:hasDbXRef rdf:resource="https://pubmed.ncbi.nlm.nih.gov/32167180/"/>
    </owl:Class>
    


    <!-- https://bio.scai.fraunhofer.de/ontology/COVID_0000147 -->

    <owl:Class rdf:about="https://bio.scai.fraunhofer.de/ontology/COVID_0000147">
        <rdfs:subClassOf rdf:resource="http://www.semanticweb.org/SARS-CoV-2-Protein-ontology#accessory_proteins"/>
        <oboInOwl2:hasDefinition>Open Reading Frame 9c in SARS CoV2</oboInOwl2:hasDefinition>
        <rdfs:label>ORF9c</rdfs:label>
        <rdfs:seeAlso>https://www.biorxiv.org/content/10.1101/2020.03.22.002386v3</rdfs:seeAlso>
        <covid:CommentOnDefinition>modified definition</covid:CommentOnDefinition>
        <covid:CommentonHierarchy>Since Proteins are classified under material entity, so as all the viral proteins.
Refer : https://www.ebi.ac.uk/ols/ontologies/pr/terms?iri=http%3A%2F%2Fpurl.obolibrary.org%2Fobo%2FPR_000000001</covid:CommentonHierarchy>
        <covid:fromArticle>true</covid:fromArticle>
        <oboInOwl1:hasDbXRef rdf:resource="https://pubmed.ncbi.nlm.nih.gov/32167180/"/>
    </owl:Class>
</rdf:RDF>


<!-- Generated by the OWL API (version 4.5.9.2019-02-01T07:24:44Z) https://github.com/owlcs/owlapi -->
